# Supplementary material for: (E)-4-[(1-Benzyl-4-benzyl­idene-2,5-di­oxopyrrolidin-3-yl)meth­yl]benzalde­hyde 0.25-hydrate
Source: Acta Crystallogr Sect E Struct Rep Online. 2012 Mar 24;68(Pt 4):o1184. doi: 10.1107/S1600536812012160 (PMC3344122; doi:10.1107/S1600536812012160)
Supplement: Supplementary file 1 [file e-68-o1184-sup1.cif]

##############################################################################
#                                                                            #
# This CIF contains the data in a paper accepted for publication in          #
# Acta Crystallographica Section E. It conforms to the requirements of       #
# Notes for Authors for Acta Crystallographica Section E, and has been       #
# peer reviewed under the auspices of the IUCr Commission on Journals.       #
#                                                                            #
# Full details of the Crystallographic Information File format               #
# are given in the paper "The Crystallographic Information File (CIF):       #
# a New Standard Archive File for Crystallography" by S. R. Hall, F. H.      #
# Allen and I. D. Brown [Acta Cryst. (1991), A47, 655-685].                  #
#                                                                            #
# The current version of the core CIF dictionary is obtainable from          #
# ftp://ftp.iucr.org/pub/cif_core.dic.                                       #
#                                                                            #
# Software is freely available for graphical display of the structure(s)     #
# in this CIF. For information consult the CIF software page                 #
# http://www.iucr.org/resources/cif/software.                                #
#                                                                            #
# This file may be used for bona fide research purposes within the           #
# scientific community so long as proper attribution is given to the journal # 
# article from which it was obtained.                                        #
#                                                                            #
##############################################################################
data_global
_audit_creation_method     'from IUCr template'
_journal_date_recd_electronic     2012-03-10
_journal_date_accepted     2012-03-21
_journal_name_full     'Acta Crystallographica, Section E'
_journal_year     2012
_journal_volume     68
_journal_issue      4
_journal_page_first     o1184
_journal_page_last     o1184
_journal_paper_category     QO
_journal_paper_doi     10.1107/S1600536812012160
_journal_coeditor_code     IM2364
_publ_contact_author_name     'Hu, Yimin'
_publ_contact_author_address
;
School of Chemistry and Materials Science,
Anhui Normal University,
Wuhu,
Anhui 241000,
People's Republic of China
;
_publ_contact_author_email     yiminhu@yahoo.cn
_publ_contact_author_fax     ?
_publ_contact_author_phone     ?
_publ_section_title
;\
(<i>E</i>)-4-[(1-Benzyl-4-benzylidene-2,5-dioxopyrrolidin-3-yl)methyl]\
benzaldehyde 0.25-hydrate
;
loop_
    _publ_author_name
    _publ_author_address
    'Yu, Tao'
;
School of Chemistry and Materials Science,
Anhui Normal University,
Wuhu,
Anhui 241000,
People's Republic of China
;
    'Hu, Yimin'
;
School of Chemistry and Materials Science,
Anhui Normal University,
Wuhu,
Anhui 241000,
People's Republic of China
;
data_I
_audit_creation_method     SHELXL-97
_chemical_name_systematic
;
(<i>E</i>)-4-[(1-Benzyl-4-benzylidene-2,5-dioxopyrrolidin-3-
yl)methyl]benzaldehyde 0.25-hydrate
;
_chemical_name_common     ?
_chemical_formula_moiety     'C26 H21 N O3, 0.25(H2 O)'
_chemical_formula_sum     'C26 H21.5 N1 O3.25'
_chemical_formula_iupac     'C26 H21 N O3, 0.25H2 O'
_chemical_formula_weight     399.94
_chemical_melting_point     ?
_symmetry_cell_setting     triclinic
_symmetry_space_group_name_H-M     'P -1'
_symmetry_space_group_name_Hall     '-P 1'
loop_
    _symmetry_equiv_pos_as_xyz
    'x, y, z'
    '-x, -y, -z'
_cell_length_a     7.7360(15)
_cell_length_b     12.441(3)
_cell_length_c     12.577(3)
_cell_angle_alpha     64.14(3)
_cell_angle_beta     81.14(2)
_cell_angle_gamma     86.46(3)
_cell_volume     1076.2(4)
_cell_formula_units_Z     2
_cell_measurement_reflns_used     3716
_cell_measurement_theta_min     2.12
_cell_measurement_theta_max     24.72
_cell_measurement_temperature     291(2)
_exptl_crystal_description     block
_exptl_crystal_colour     colourless
_exptl_crystal_size_max     0.28
_exptl_crystal_size_mid     0.22
_exptl_crystal_size_min     0.20
_exptl_crystal_density_diffrn     1.234
_exptl_crystal_density_meas     ?
_exptl_crystal_density_method     'not measured'
_exptl_crystal_F_000     421
_exptl_absorpt_coefficient_mu     0.081
_exptl_absorpt_correction_type     multi-scan
_exptl_absorpt_process_details     '(SADABS; Bruker, 2000)'
_exptl_absorpt_correction_T_min     0.9776
_exptl_absorpt_correction_T_max     0.9839
_exptl_special_details
;
;
_diffrn_ambient_temperature     291(2)
_diffrn_radiation_type     'MoK\a'
_diffrn_radiation_wavelength     0.71073
_diffrn_radiation_source     'sealed tube'
_diffrn_radiation_monochromator     'graphite'
_diffrn_measurement_device_type     'Bruker SMART APEX CCD'
_diffrn_measurement_method     'phi and omega scans'
_diffrn_detector_area_resol_mean     ?
_diffrn_reflns_number     8445
_diffrn_reflns_av_R_equivalents     0.0267
_diffrn_reflns_av_sigmaI/netI     0.0482
_diffrn_reflns_theta_min     1.82
_diffrn_reflns_theta_max     25.97
_diffrn_reflns_theta_full     25.97
_diffrn_measured_fraction_theta_max     0.999
_diffrn_measured_fraction_theta_full     0.999
_diffrn_reflns_limit_h_min     -9
_diffrn_reflns_limit_h_max     9
_diffrn_reflns_limit_k_min     -13
_diffrn_reflns_limit_k_max     15
_diffrn_reflns_limit_l_min     0
_diffrn_reflns_limit_l_max     15
_diffrn_standards_number     ?
_diffrn_standards_interval_count     ?
_diffrn_standards_interval_time     ?
_diffrn_standards_decay_%     ?
_refine_special_details
;
Refinement of <i>F</i>^2^ against ALL reflections. The weighted <i>R</i>-factor
<i>wR</i> and goodness of fit <i>S</i> are based on <i>F</i>^2^, conventional
<i>R</i>-factors <i>R</i> are based on <i>F</i>, with <i>F</i> set to zero for
negative <i>F</i>^2^. The threshold expression of <i>F</i>^2^ >
\s(<i>F</i>^2^) is used only for calculating <i>R</i>-factors(gt) <i>etc</i>.
and is not relevant to the choice of reflections for refinement.
<i>R</i>-factors based on <i>F</i>^2^ are statistically about twice as large
as those based on <i>F</i>, and <i>R</i>- factors based on ALL data will be
even larger.
;
_reflns_number_total     4224
_reflns_number_gt     3065
_reflns_threshold_expression     I>2sigma(I)
_refine_ls_structure_factor_coef     Fsqd
_refine_ls_matrix_type     full
_refine_ls_R_factor_all     0.0764
_refine_ls_R_factor_gt     0.0612
_refine_ls_wR_factor_gt     0.1409
_refine_ls_wR_factor_ref     0.1490
_refine_ls_goodness_of_fit_ref     1.093
_refine_ls_restrained_S_all     1.093
_refine_ls_number_reflns     4224
_refine_ls_number_parameters     277
_refine_ls_number_restraints     1
_refine_ls_hydrogen_treatment     constr
_refine_ls_weighting_scheme     calc
_refine_ls_weighting_details
              'calc w=1/[\s^2^(Fo^2^)+(0.07P)^2^+0.3P] where P=(Fo^2^+2Fc^2^)/3'
_atom_sites_solution_hydrogens     geom
_atom_sites_solution_primary     direct
_atom_sites_solution_secondary     difmap
_refine_ls_shift/su_max     0.000
_refine_ls_shift/su_mean     0.000
_refine_diff_density_max     0.207
_refine_diff_density_min     -0.203
_refine_ls_extinction_method     none
_refine_ls_extinction_coef     ?
loop_
    _atom_type_symbol
    _atom_type_description
    _atom_type_scat_dispersion_real
    _atom_type_scat_dispersion_imag
    _atom_type_scat_source
    'C' 'C' 0.0033 0.0016
                         'International Tables Vol C Tables 4.2.6.8 and 6.1.1.4'
    'H' 'H' 0.0000 0.0000
                         'International Tables Vol C Tables 4.2.6.8 and 6.1.1.4'
    'N' 'N' 0.0061 0.0033
                         'International Tables Vol C Tables 4.2.6.8 and 6.1.1.4'
    'O' 'O' 0.0106 0.0060
                         'International Tables Vol C Tables 4.2.6.8 and 6.1.1.4'
_computing_data_collection     'SMART (Bruker, 2000)'
_computing_cell_refinement     'SAINT (Bruker, 2000)'
_computing_data_reduction     'SAINT (Bruker, 2000)'
_computing_structure_solution     'SHELXS97 (Sheldrick, 2008)'
_computing_structure_refinement     'SHELXL97 (Sheldrick, 2008)'
_computing_molecular_graphics     'SHELXTL (Sheldrick, 2008)'
_computing_publication_material     'SHELXTL (Sheldrick, 2008)'
loop_
    _atom_site_type_symbol
    _atom_site_label
    _atom_site_fract_x
    _atom_site_fract_y
    _atom_site_fract_z
    _atom_site_U_iso_or_equiv
    _atom_site_adp_type
    _atom_site_calc_flag
    _atom_site_refinement_flags
    _atom_site_occupancy
    _atom_site_symmetry_multiplicity
    _atom_site_disorder_assembly
    _atom_site_disorder_group
    C C1 -0.1529(3) 0.6731(2) 0.2926(2) 0.0327(5) Uani d U 1 1 . .
    H H1A -0.2385 0.6692 0.2499 0.039 Uiso calc R 1 1 . .
    C C2 -0.1659(3) 0.75660(19) 0.33915(19) 0.0304(5) Uani d . 1 1 . .
    H H2A -0.2607 0.8082 0.3280 0.036 Uiso calc R 1 1 . .
    C C3 -0.0374(3) 0.76321(19) 0.40232(19) 0.0316(5) Uani d . 1 1 . .
    H H3A -0.0460 0.8194 0.4331 0.038 Uiso calc R 1 1 . .
    C C4 0.1036(3) 0.6858(2) 0.4193(2) 0.0338(5) Uani d . 1 1 . .
    H H4A 0.1894 0.6901 0.4616 0.041 Uiso calc R 1 1 . .
    C C5 0.1169(3) 0.6020(2) 0.3733(2) 0.0331(5) Uani d . 1 1 . .
    H H5A 0.2116 0.5502 0.3847 0.040 Uiso calc R 1 1 . .
    C C6 -0.0119(3) 0.59562(19) 0.3101(2) 0.0310(5) Uani d U 1 1 . .
    C C7 0.0065(3) 0.50546(19) 0.25793(19) 0.0283(4) Uani d . 1 1 . .
    H H7A 0.0740 0.4380 0.3057 0.034 Uiso calc R 1 1 . .
    H H7B -0.1087 0.4762 0.2616 0.034 Uiso calc R 1 1 . .
    C C8 0.0049(3) 0.6167(2) 0.0375(2) 0.0294(5) Uani d . 1 1 . .
    C C9 0.1367(3) 0.6566(2) -0.0702(2) 0.0323(5) Uani d . 1 1 . .
    C C10 0.3144(3) 0.61565(19) -0.03003(19) 0.0294(5) Uani d . 1 1 . .
    H H10A 0.3642 0.5601 -0.0627 0.035 Uiso calc R 1 1 . .
    C C11 0.2696(3) 0.5479(2) 0.1037(2) 0.0323(5) Uani d . 1 1 . .
    C C12 0.0939(3) 0.7234(2) -0.1780(2) 0.0386(5) Uani d . 1 1 . .
    H H12A -0.0244 0.7411 -0.1801 0.046 Uiso calc R 1 1 . .
    C C13 0.2048(3) 0.7736(2) -0.2946(2) 0.0360(5) Uani d . 1 1 . .
    C C14 0.1571(3) 0.88196(19) -0.38198(19) 0.0292(5) Uani d . 1 1 . .
    H H14A 0.0555 0.9198 -0.3665 0.035 Uiso calc R 1 1 . .
    C C15 0.2610(3) 0.9338(2) -0.49241(19) 0.0305(5) Uani d . 1 1 . .
    H H15A 0.2292 1.0066 -0.5506 0.037 Uiso calc R 1 1 . .
    C C16 0.4072(3) 0.87893(19) -0.51516(19) 0.0282(5) Uani d . 1 1 . .
    H H16A 0.4773 0.9147 -0.5887 0.034 Uiso calc R 1 1 . .
    C C17 0.4552(3) 0.76828(19) -0.42925(19) 0.0312(5) Uani d . 1 1 . .
    H H17A 0.5542 0.7296 -0.4472 0.037 Uiso calc R 1 1 . .
    C C18 0.3577(3) 0.71743(18) -0.31989(18) 0.0259(4) Uani d . 1 1 . .
    H H18A 0.3922 0.6455 -0.2619 0.031 Uiso calc R 1 1 . .
    C C19 0.4489(3) 0.71377(19) -0.0610(2) 0.0308(5) Uani d . 1 1 . .
    H H19A 0.5544 0.6773 -0.0277 0.037 Uiso calc R 1 1 . .
    H H19B 0.4791 0.7545 -0.1470 0.037 Uiso calc R 1 1 . .
    C C20 0.3842(3) 0.8034(2) -0.01497(19) 0.0305(5) Uani d . 1 1 . .
    C C21 0.4122(3) 0.7882(2) 0.09694(19) 0.0324(5) Uani d . 1 1 . .
    H H21A 0.4734 0.7216 0.1432 0.039 Uiso calc R 1 1 . .
    C C22 0.3524(3) 0.8682(2) 0.14121(19) 0.0294(5) Uani d . 1 1 . .
    H H22A 0.3711 0.8542 0.2175 0.035 Uiso calc R 1 1 . .
    C C23 0.2649(3) 0.9694(2) 0.0748(2) 0.0384(5) Uani d . 1 1 . .
    C C24 0.2369(3) 0.9850(2) -0.0369(2) 0.0380(5) Uani d . 1 1 . .
    H H24A 0.1751 1.0515 -0.0828 0.046 Uiso calc R 1 1 . .
    C C25 0.2971(3) 0.9064(2) -0.0814(2) 0.0347(5) Uani d . 1 1 . .
    H H25A 0.2797 0.9217 -0.1582 0.042 Uiso calc R 1 1 . .
    C C26 0.2021(3) 1.0583(2) 0.1198(2) 0.0314(5) Uani d . 1 1 . .
    H H26A 0.1412 1.1233 0.0706 0.038 Uiso calc R 1 1 . .
    N N1 0.0911(2) 0.55614(17) 0.13566(17) 0.0330(4) Uani d . 1 1 . .
    O O1 -0.15018(18) 0.62882(12) 0.04401(13) 0.0257(3) Uani d . 1 1 . .
    O O2 0.36924(18) 0.49511(13) 0.17642(13) 0.0280(3) Uani d . 1 1 . .
    O O3 0.22208(19) 1.05470(13) 0.21319(13) 0.0301(4) Uani d . 1 1 . .
    O O1W 0.5000 0.5000 0.5000 0.0428(12) Uani d SP 0.50 2 . .
    H H1X 0.4981 0.4401 0.5675 0.051 Uiso d PR 0.25 1 . .
    H H1Y 0.5958 0.5191 0.4527 0.051 Uiso d PR 0.25 1 . .
loop_
    _atom_site_aniso_label
    _atom_site_aniso_U_11
    _atom_site_aniso_U_22
    _atom_site_aniso_U_33
    _atom_site_aniso_U_12
    _atom_site_aniso_U_13
    _atom_site_aniso_U_23
    C1 0.0355(12) 0.0359(12) 0.0290(11) 0.0174(9) -0.0162(9) -0.0146(10)
    C2 0.0302(11) 0.0283(11) 0.0261(10) 0.0184(9) 0.0041(8) -0.0107(9)
    C3 0.0320(11) 0.0265(11) 0.0258(11) -0.0154(9) 0.0149(9) -0.0056(9)
    C4 0.0251(11) 0.0360(12) 0.0379(12) -0.0185(9) 0.0152(9) -0.0176(10)
    C5 0.0315(12) 0.0270(11) 0.0308(11) -0.0142(9) 0.0196(9) -0.0093(9)
    C6 0.0268(11) 0.0245(10) 0.0327(11) -0.0018(8) 0.0168(9) -0.0108(9)
    C7 0.0262(10) 0.0274(10) 0.0261(10) -0.0055(8) 0.0002(8) -0.0073(9)
    C8 0.0240(11) 0.0340(11) 0.0323(11) 0.0104(8) -0.0104(8) -0.0156(10)
    C9 0.0280(11) 0.0380(12) 0.0297(11) 0.0019(9) -0.0111(9) -0.0115(10)
    C10 0.0274(11) 0.0283(11) 0.0298(11) 0.0118(8) -0.0133(9) -0.0086(9)
    C11 0.0296(11) 0.0326(11) 0.0293(11) 0.0095(9) -0.0086(9) -0.0083(9)
    C12 0.0445(14) 0.0367(13) 0.0304(12) 0.0091(10) -0.0099(10) -0.0103(10)
    C13 0.0341(12) 0.0338(12) 0.0347(12) 0.0122(10) -0.0040(9) -0.0117(10)
    C14 0.0268(11) 0.0302(11) 0.0269(11) 0.0112(8) -0.0063(8) -0.0096(9)
    C15 0.0331(12) 0.0318(11) 0.0217(10) 0.0157(9) -0.0106(9) -0.0068(9)
    C16 0.0264(10) 0.0260(10) 0.0240(10) -0.0024(8) 0.0000(8) -0.0040(8)
    C17 0.0322(11) 0.0299(11) 0.0286(11) 0.0208(9) -0.0078(9) -0.0115(9)
    C18 0.0287(10) 0.0203(9) 0.0275(11) 0.0146(8) -0.0162(8) -0.0070(8)
    C19 0.0325(12) 0.0286(11) 0.0287(11) 0.0041(9) -0.0116(9) -0.0083(9)
    C20 0.0235(10) 0.0394(12) 0.0277(11) -0.0015(9) -0.0025(8) -0.0139(10)
    C21 0.0262(11) 0.0437(13) 0.0241(11) 0.0082(9) -0.0086(8) -0.0113(10)
    C22 0.0263(10) 0.0330(11) 0.0286(11) -0.0021(9) -0.0093(8) -0.0110(9)
    C23 0.0428(13) 0.0369(13) 0.0304(12) 0.0062(10) -0.0019(10) -0.0118(10)
    C24 0.0416(13) 0.0356(12) 0.0324(12) 0.0098(10) -0.0174(10) -0.0081(10)
    C25 0.0294(11) 0.0355(12) 0.0326(12) -0.0022(9) -0.0094(9) -0.0068(10)
    C26 0.0240(11) 0.0283(11) 0.0368(13) 0.0026(8) 0.0029(9) -0.0119(10)
    N1 0.0298(10) 0.0319(10) 0.0277(10) 0.0010(8) -0.0048(7) -0.0041(8)
    O1 0.0227(7) 0.0253(7) 0.0284(8) 0.0028(5) -0.0112(6) -0.0088(6)
    O2 0.0210(7) 0.0247(7) 0.0334(8) 0.0082(6) -0.0069(6) -0.0079(6)
    O3 0.0245(7) 0.0294(8) 0.0292(8) 0.0100(6) 0.0058(6) -0.0103(6)
    O1W 0.024(2) 0.036(3) 0.054(3) 0.0020(19) -0.016(2) -0.003(2)
_geom_special_details
;
All e.s.d.'s (except the e.s.d. in the dihedral angle between two l.s. planes)
are estimated using the full covariance matrix. The cell e.s.d.'s are taken
into account individually in the estimation of e.s.d.'s in distances, angles
and torsion angles; correlations between e.s.d.'s in cell parameters are only
used when they are defined by crystal symmetry. An approximate (isotropic)
treatment of cell e.s.d.'s is used for estimating e.s.d.'s involving l.s.
planes.
Least-squares planes (<i>x</i>,<i>y</i>,<i>z</i> in crystal coordinates) and
deviations from them (* indicates atom used to define plane)
1.5177 (0.0088) <i>x</i> + 12.2930 (0.0068) <i>y</i> + 6.4535 (0.0131) <i>z</i>
= 7.8343 (0.0042)
* 0.0161 (0.0015) N1 * -0.0035 (0.0014) C8 * -0.0090 (0.0014) C9 * 0.0172
(0.0014) C10 * -0.0208 (0.0015) C11
Rms deviation of fitted atoms = 0.0147
3.2207 (0.0064) <i>x</i> + 4.3390 (0.0100) <i>y</i> - 6.9725 (0.0098) <i>z</i>
= 0.3855 (0.0095)
Angle to previous plane (with approximate e.s.d.) = 70.35 (0.09)
* 0.0022 (0.0016) C1 * -0.0017 (0.0015) C2 * 0.0004 (0.0014) C3 * 0.0003
(0.0014) C4 * 0.0002 (0.0014) C5 * -0.0015 (0.0015) C6
Rms deviation of fitted atoms = 0.0013
1.5177 (0.0088) <i>x</i> + 12.2930 (0.0068) <i>y</i> + 6.4535 (0.0131) <i>z</i>
= 7.8343 (0.0042)
Angle to previous plane (with approximate e.s.d.) = 70.35 (0.09)
* 0.0161 (0.0015) N1 * -0.0035 (0.0014) C8 * -0.0090 (0.0014) C9 * 0.0172
(0.0014) C10 * -0.0208 (0.0015) C11
Rms deviation of fitted atoms = 0.0147
4.8630 (0.0064) <i>x</i> + 9.1574 (0.0092) <i>y</i> + 8.8027 (0.0100) <i>z</i>
= 5.4849 (0.0080)
Angle to previous plane (with approximate e.s.d.) = 33.76 (0.10)
* 0.0019 (0.0017) C13 * -0.0066 (0.0017) C14 * 0.0011 (0.0016) C15 * 0.0093
(0.0016) C16 * -0.0141 (0.0016) C17 * 0.0086 (0.0017) C18
Rms deviation of fitted atoms = 0.0082
1.5177 (0.0088) <i>x</i> + 12.2930 (0.0068) <i>y</i> + 6.4535 (0.0131) <i>z</i>
= 7.8343 (0.0042)
Angle to previous plane (with approximate e.s.d.) = 33.76 (0.10)
* 0.0161 (0.0015) N1 * -0.0035 (0.0014) C8 * -0.0090 (0.0014) C9 * 0.0172
(0.0014) C10 * -0.0208 (0.0015) C11
Rms deviation of fitted atoms = 0.0147
6.5252 (0.0054) <i>x</i> + 5.2018 (0.0111) <i>y</i> - 0.7915 (0.0119) <i>z</i>
= 6.7075 (0.0096)
Angle to previous plane (with approximate e.s.d.) = 60.30 (0.09)
* -0.0090 (0.0016) C20 * 0.0056 (0.0016) C21 * -0.0033 (0.0016) C22 * 0.0043
(0.0018) C23 * -0.0082 (0.0018) C24 * 0.0105 (0.0016) C25
Rms deviation of fitted atoms = 0.0073
;
loop_
    _geom_bond_atom_site_label_1
    _geom_bond_atom_site_label_2
    _geom_bond_site_symmetry_2
    _geom_bond_distance
    _geom_bond_publ_flag
    C1 C2 . 1.389(3) ?
    C1 C6 . 1.388(3) ?
    C1 H1A . 0.9300 ?
    C2 C3 . 1.392(3) ?
    C2 H2A . 0.9300 ?
    C3 C4 . 1.387(3) ?
    C3 H3A . 0.9300 ?
    C4 C5 . 1.389(3) ?
    C4 H4A . 0.9300 ?
    C5 C6 . 1.393(4) ?
    C5 H5A . 0.9300 ?
    C6 C7 . 1.517(3) ?
    C7 N1 . 1.444(3) ?
    C7 H7A . 0.9700 ?
    C7 H7B . 0.9700 ?
    C8 O1 . 1.195(3) ?
    C8 N1 . 1.384(3) ?
    C8 C9 . 1.474(3) ?
    C9 C12 . 1.326(3) ?
    C9 C10 . 1.519(3) ?
    C10 C11 . 1.510(3) ?
    C10 C19 . 1.531(3) ?
    C10 H10A . 0.9800 ?
    C11 O2 . 1.222(3) ?
    C11 N1 . 1.388(3) ?
    C12 C13 . 1.468(3) ?
    C12 H12A . 0.9300 ?
    C13 C14 . 1.390(3) ?
    C13 C18 . 1.402(3) ?
    C14 C15 . 1.389(3) ?
    C14 H14A . 0.9300 ?
    C15 C16 . 1.343(3) ?
    C15 H15A . 0.9300 ?
    C16 C17 . 1.401(3) ?
    C16 H16A . 0.9300 ?
    C17 C18 . 1.357(3) ?
    C17 H17A . 0.9300 ?
    C18 H18A . 0.9300 ?
    C19 C20 . 1.495(3) ?
    C19 H19A . 0.9700 ?
    C19 H19B . 0.9700 ?
    C20 C21 . 1.386(3) ?
    C20 C25 . 1.388(3) ?
    C21 C22 . 1.365(3) ?
    C21 H21A . 0.9300 ?
    C22 C23 . 1.376(3) ?
    C22 H22A . 0.9300 ?
    C23 C24 . 1.382(3) ?
    C23 C26 . 1.476(3) ?
    C24 C25 . 1.351(4) ?
    C24 H24A . 0.9300 ?
    C25 H25A . 0.9300 ?
    C26 O3 . 1.189(3) ?
    C26 H26A . 0.9300 ?
    O1W H1X . 0.8500 ?
    O1W H1Y . 0.8500 ?
loop_
    _geom_angle_atom_site_label_1
    _geom_angle_atom_site_label_2
    _geom_angle_atom_site_label_3
    _geom_angle_site_symmetry_1
    _geom_angle_site_symmetry_3
    _geom_angle
    _geom_angle_publ_flag
    C2 C1 C6 . . 119.8(2) ?
    C2 C1 H1A . . 120.1 ?
    C6 C1 H1A . . 120.1 ?
    C1 C2 C3 . . 120.17(19) ?
    C1 C2 H2A . . 119.9 ?
    C3 C2 H2A . . 119.9 ?
    C4 C3 C2 . . 119.9(2) ?
    C4 C3 H3A . . 120.1 ?
    C2 C3 H3A . . 120.1 ?
    C3 C4 C5 . . 120.2(2) ?
    C3 C4 H4A . . 119.9 ?
    C5 C4 H4A . . 119.9 ?
    C4 C5 C6 . . 119.8(2) ?
    C4 C5 H5A . . 120.1 ?
    C6 C5 H5A . . 120.1 ?
    C1 C6 C5 . . 120.2(2) ?
    C1 C6 C7 . . 120.6(2) ?
    C5 C6 C7 . . 119.22(19) ?
    N1 C7 C6 . . 112.17(18) ?
    N1 C7 H7A . . 109.2 ?
    C6 C7 H7A . . 109.2 ?
    N1 C7 H7B . . 109.2 ?
    C6 C7 H7B . . 109.2 ?
    H7A C7 H7B . . 107.9 ?
    O1 C8 N1 . . 123.6(2) ?
    O1 C8 C9 . . 128.5(2) ?
    N1 C8 C9 . . 107.90(18) ?
    C12 C9 C8 . . 121.6(2) ?
    C12 C9 C10 . . 130.6(2) ?
    C8 C9 C10 . . 107.59(18) ?
    C11 C10 C9 . . 102.93(18) ?
    C11 C10 C19 . . 110.13(18) ?
    C9 C10 C19 . . 116.51(18) ?
    C11 C10 H10A . . 109.0 ?
    C9 C10 H10A . . 109.0 ?
    C19 C10 H10A . . 109.0 ?
    O2 C11 N1 . . 123.0(2) ?
    O2 C11 C10 . . 127.8(2) ?
    N1 C11 C10 . . 109.08(18) ?
    C9 C12 C13 . . 129.9(2) ?
    C9 C12 H12A . . 115.0 ?
    C13 C12 H12A . . 115.0 ?
    C14 C13 C18 . . 119.1(2) ?
    C14 C13 C12 . . 118.4(2) ?
    C18 C13 C12 . . 122.4(2) ?
    C15 C14 C13 . . 120.1(2) ?
    C15 C14 H14A . . 119.9 ?
    C13 C14 H14A . . 119.9 ?
    C16 C15 C14 . . 120.0(2) ?
    C16 C15 H15A . . 120.0 ?
    C14 C15 H15A . . 120.0 ?
    C15 C16 C17 . . 120.7(2) ?
    C15 C16 H16A . . 119.6 ?
    C17 C16 H16A . . 119.6 ?
    C18 C17 C16 . . 120.16(19) ?
    C18 C17 H17A . . 119.9 ?
    C16 C17 H17A . . 119.9 ?
    C17 C18 C13 . . 119.79(19) ?
    C17 C18 H18A . . 120.1 ?
    C13 C18 H18A . . 120.1 ?
    C20 C19 C10 . . 112.94(19) ?
    C20 C19 H19A . . 109.0 ?
    C10 C19 H19A . . 109.0 ?
    C20 C19 H19B . . 109.0 ?
    C10 C19 H19B . . 109.0 ?
    H19A C19 H19B . . 107.8 ?
    C21 C20 C25 . . 116.5(2) ?
    C21 C20 C19 . . 120.9(2) ?
    C25 C20 C19 . . 122.6(2) ?
    C22 C21 C20 . . 121.8(2) ?
    C22 C21 H21A . . 119.1 ?
    C20 C21 H21A . . 119.1 ?
    C21 C22 C23 . . 121.0(2) ?
    C21 C22 H22A . . 119.5 ?
    C23 C22 H22A . . 119.5 ?
    C22 C23 C24 . . 117.3(2) ?
    C22 C23 C26 . . 122.0(2) ?
    C24 C23 C26 . . 120.7(2) ?
    C25 C24 C23 . . 121.8(2) ?
    C25 C24 H24A . . 119.1 ?
    C23 C24 H24A . . 119.1 ?
    C24 C25 C20 . . 121.5(2) ?
    C24 C25 H25A . . 119.2 ?
    C20 C25 H25A . . 119.2 ?
    O3 C26 C23 . . 126.1(2) ?
    O3 C26 H26A . . 117.0 ?
    C23 C26 H26A . . 117.0 ?
    C8 N1 C11 . . 112.37(18) ?
    C8 N1 C7 . . 124.44(19) ?
    C11 N1 C7 . . 123.18(19) ?
    H1X O1W H1Y . . 118.8 ?
loop_
    _geom_torsion_atom_site_label_1
    _geom_torsion_atom_site_label_2
    _geom_torsion_atom_site_label_3
    _geom_torsion_atom_site_label_4
    _geom_torsion_site_symmetry_1
    _geom_torsion_site_symmetry_2
    _geom_torsion_site_symmetry_3
    _geom_torsion_site_symmetry_4
    _geom_torsion
    _geom_torsion_publ_flag
    C6 C1 C2 C3 . . . . 0.5(3) ?
    C1 C2 C3 C4 . . . . -0.3(3) ?
    C2 C3 C4 C5 . . . . 0.1(3) ?
    C3 C4 C5 C6 . . . . -0.1(3) ?
    C2 C1 C6 C5 . . . . -0.4(3) ?
    C2 C1 C6 C7 . . . . -178.8(2) ?
    C4 C5 C6 C1 . . . . 0.3(3) ?
    C4 C5 C6 C7 . . . . 178.63(18) ?
    C1 C6 C7 N1 . . . . 84.9(2) ?
    C5 C6 C7 N1 . . . . -93.5(2) ?
    O1 C8 C9 C12 . . . . 6.1(4) ?
    N1 C8 C9 C12 . . . . -176.0(2) ?
    O1 C8 C9 C10 . . . . -178.2(2) ?
    N1 C8 C9 C10 . . . . -0.3(2) ?
    C12 C9 C10 C11 . . . . 177.4(3) ?
    C8 C9 C10 C11 . . . . 2.2(2) ?
    C12 C9 C10 C19 . . . . 56.8(4) ?
    C8 C9 C10 C19 . . . . -118.4(2) ?
    C9 C10 C11 O2 . . . . 178.1(2) ?
    C19 C10 C11 O2 . . . . -57.0(3) ?
    C9 C10 C11 N1 . . . . -3.5(2) ?
    C19 C10 C11 N1 . . . . 121.4(2) ?
    C8 C9 C12 C13 . . . . 178.6(2) ?
    C10 C9 C12 C13 . . . . 4.0(5) ?
    C9 C12 C13 C14 . . . . -148.5(3) ?
    C9 C12 C13 C18 . . . . 30.4(4) ?
    C18 C13 C14 C15 . . . . -0.5(4) ?
    C12 C13 C14 C15 . . . . 178.4(2) ?
    C13 C14 C15 C16 . . . . 0.4(4) ?
    C14 C15 C16 C17 . . . . 1.2(4) ?
    C15 C16 C17 C18 . . . . -2.6(4) ?
    C16 C17 C18 C13 . . . . 2.5(4) ?
    C14 C13 C18 C17 . . . . -1.0(4) ?
    C12 C13 C18 C17 . . . . -179.8(2) ?
    C11 C10 C19 C20 . . . . -60.7(2) ?
    C9 C10 C19 C20 . . . . 56.0(3) ?
    C10 C19 C20 C21 . . . . 90.7(3) ?
    C10 C19 C20 C25 . . . . -90.6(3) ?
    C25 C20 C21 C22 . . . . 2.0(3) ?
    C19 C20 C21 C22 . . . . -179.2(2) ?
    C20 C21 C22 C23 . . . . -1.5(4) ?
    C21 C22 C23 C24 . . . . 1.4(4) ?
    C21 C22 C23 C26 . . . . -178.8(2) ?
    C22 C23 C24 C25 . . . . -1.9(4) ?
    C26 C23 C24 C25 . . . . 178.3(2) ?
    C23 C24 C25 C20 . . . . 2.5(4) ?
    C21 C20 C25 C24 . . . . -2.5(3) ?
    C19 C20 C25 C24 . . . . 178.7(2) ?
    C22 C23 C26 O3 . . . . 1.7(4) ?
    C24 C23 C26 O3 . . . . -178.5(2) ?
    O1 C8 N1 C11 . . . . 176.0(2) ?
    C9 C8 N1 C11 . . . . -2.0(3) ?
    O1 C8 N1 C7 . . . . -3.3(4) ?
    C9 C8 N1 C7 . . . . 178.7(2) ?
    O2 C11 N1 C8 . . . . -177.9(2) ?
    C10 C11 N1 C8 . . . . 3.6(3) ?
    O2 C11 N1 C7 . . . . 1.4(4) ?
    C10 C11 N1 C7 . . . . -177.16(19) ?
    C6 C7 N1 C8 . . . . -86.5(3) ?
    C6 C7 N1 C11 . . . . 94.3(3) ?
loop_
    _geom_hbond_atom_site_label_D
    _geom_hbond_atom_site_label_H
    _geom_hbond_atom_site_label_A
    _geom_hbond_site_symmetry_A
    _geom_hbond_distance_DH
    _geom_hbond_distance_HA
    _geom_hbond_distance_DA
    _geom_hbond_angle_DHA
    C10 H10A O2 2_665 0.98 2.56 3.419(3) 147
    C18 H18A O2 2_665 0.93 2.49 3.322(3) 149
    C19 H19A O1 1_655 0.97 2.53 3.481(3) 168
_iucr_refine_instructions_details
;
TITL W in P-1
CELL 0.71073   7.7360  12.4410  12.5770  64.140  81.140  86.460
ZERR    1   0.0015   0.0025   0.0025   0.030   0.020   0.030
LATT 1
SFAC C  H  N  O
UNIT 52 43 2 6.5
OMIT  -3.00  52.00
omit -1   1   0
omit -1   0   4
L.S. 38
ACTA
BOND $H
FMAP 2
PLAN 2
mpla 5 n1 c8 c9 c10 c11
mpla 6 c1 c2 c3 c4 c5 c6
mpla 5 n1 c8 c9 c10 c11
mpla 6 c13 c14 c15 c16 c17 c18
mpla 5 n1 c8 c9 c10 c11
mpla 6 c20 c21 c22 c23 c24 c25
SIZE 0.28 0.22 0.20
delu 0.02 C1 C6
CONF
temp 18
WGHT    0.07    0.3
FVAR       0.73255
C1    1   -0.152924    0.673117    0.292677    11.00000    0.03536    0.03558 =
         0.02792   -0.01403   -0.01575    0.01765
AFIX  43
H1A   2   -0.238517    0.669052    0.250090    11.00000   -1.20000
AFIX   0
C2    1   -0.165807    0.756604    0.339038    11.00000    0.03003    0.02822 =
         0.02502   -0.01045    0.00451    0.01826
AFIX  43
H2A   2   -0.260535    0.808288    0.327816    11.00000   -1.20000
AFIX   0
C3    1   -0.037270    0.763194    0.402316    11.00000    0.03174    0.02583 =
         0.02531   -0.00543    0.01474   -0.01550
AFIX  43
H3A   2   -0.045840    0.819422    0.433019    11.00000   -1.20000
AFIX   0
C4    1    0.103621    0.685675    0.419453    11.00000    0.02497    0.03547 =
         0.03784   -0.01723    0.01489   -0.01849
AFIX  43
H4A   2    0.189314    0.689828    0.461928    11.00000   -1.20000
AFIX   0
C5    1    0.116966    0.601948    0.373353    11.00000    0.03201    0.02642 =
         0.03033   -0.00889    0.01972   -0.01441
AFIX  43
H5A   2    0.211628    0.550203    0.384689    11.00000   -1.20000
AFIX   0
C6    1   -0.011698    0.595646    0.310123    11.00000    0.02695    0.02365 =
         0.03256   -0.01052    0.01736   -0.00211
C7    1    0.006424    0.505464    0.257796    11.00000    0.02572    0.02683 =
         0.02578   -0.00697    0.00018   -0.00549
AFIX  23
H7A   2    0.073862    0.437946    0.305564    11.00000   -1.20000
H7B   2   -0.108773    0.476310    0.261401    11.00000   -1.20000
AFIX   0
C8    1    0.004960    0.616801    0.037484    11.00000    0.02321    0.03392 =
         0.03232   -0.01584   -0.01054    0.01082
C9    1    0.136685    0.656547   -0.070207    11.00000    0.02723    0.03829 =
         0.02956   -0.01177   -0.01134    0.00176
C10   1    0.314389    0.615566   -0.030082    11.00000    0.02718    0.02844 =
         0.02941   -0.00849   -0.01344    0.01171
AFIX  13
H10A  2    0.364181    0.560087   -0.062811    11.00000   -1.20000
AFIX   0
C11   1    0.269632    0.547751    0.103775    11.00000    0.02899    0.03177 =
         0.02876   -0.00782   -0.00871    0.00924
C12   1    0.094029    0.723476   -0.178071    11.00000    0.04457    0.03609 =
         0.03078   -0.01061   -0.01026    0.00928
AFIX  43
H12A  2   -0.024280    0.741377   -0.180060    11.00000   -1.20000
AFIX   0
C13   1    0.204532    0.773585   -0.294614    11.00000    0.03335    0.03400 =
         0.03451   -0.01186   -0.00368    0.01263
C14   1    0.157137    0.882003   -0.382037    11.00000    0.02666    0.02940 =
         0.02635   -0.00930   -0.00579    0.01076
AFIX  43
H14A  2    0.055560    0.919904   -0.366560    11.00000   -1.20000
AFIX   0
C15   1    0.260936    0.933856   -0.492338    11.00000    0.03307    0.03158 =
         0.02122   -0.00684   -0.01067    0.01562
AFIX  43
H15A  2    0.229219    1.006642   -0.550456    11.00000   -1.20000
AFIX   0
C16   1    0.407157    0.879019   -0.515232    11.00000    0.02599    0.02540 =
         0.02320   -0.00369    0.00025   -0.00195
AFIX  43
H16A  2    0.477263    0.914842   -0.588830    11.00000   -1.20000
AFIX   0
C17   1    0.455218    0.768142   -0.429145    11.00000    0.03190    0.02940 =
         0.02836   -0.01133   -0.00717    0.02026
AFIX  43
H17A  2    0.554105    0.729403   -0.447129    11.00000   -1.20000
AFIX   0
C18   1    0.357890    0.717437   -0.319934    11.00000    0.02822    0.01983 =
         0.02777   -0.00717   -0.01648    0.01518
AFIX  43
H18A  2    0.392556    0.645624   -0.261880    11.00000   -1.20000
AFIX   0
C19   1    0.448946    0.713757   -0.060925    11.00000    0.03301    0.02762 =
         0.02867   -0.00778   -0.01172    0.00395
AFIX  23
H19A  2    0.554403    0.677295   -0.027585    11.00000   -1.20000
H19B  2    0.479269    0.754491   -0.146963    11.00000   -1.20000
AFIX   0
C20   1    0.384211    0.803424   -0.014933    11.00000    0.02274    0.03936 =
         0.02698   -0.01355   -0.00267   -0.00149
C21   1    0.412168    0.788142    0.097000    11.00000    0.02585    0.04340 =
         0.02359   -0.01131   -0.00866    0.00795
AFIX  43
H21A  2    0.473285    0.721495    0.143242    11.00000   -1.20000
AFIX   0
C22   1    0.352436    0.868271    0.141300    11.00000    0.02611    0.03260 =
         0.02841   -0.01077   -0.00908   -0.00243
AFIX  43
H22A  2    0.371195    0.854255    0.217545    11.00000   -1.20000
AFIX   0
C23   1    0.264948    0.969380    0.074759    11.00000    0.04240    0.03733 =
         0.03038   -0.01194   -0.00167    0.00548
C24   1    0.237111    0.984884   -0.037008    11.00000    0.04085    0.03556 =
         0.03220   -0.00760   -0.01672    0.00947
AFIX  43
H24A  2    0.175242    1.051292   -0.082877    11.00000   -1.20000
AFIX   0
C25   1    0.297053    0.906527   -0.081408    11.00000    0.02880    0.03559 =
         0.03227   -0.00672   -0.00887   -0.00273
AFIX  43
H25A  2    0.279687    0.921815   -0.158258    11.00000   -1.20000
AFIX   0
C26   1    0.202034    1.058423    0.119801    11.00000    0.02375    0.02811 =
         0.03636   -0.01185    0.00295    0.00232
AFIX  43
H26A  2    0.141123    1.123394    0.070584    11.00000   -1.20000
AFIX   0
N1    3    0.090956    0.556120    0.135692    11.00000    0.02945    0.03167 =
         0.02771   -0.00376   -0.00485    0.00092
O1    4   -0.150228    0.628906    0.043915    11.00000    0.02244    0.02488 =
         0.02785   -0.00841   -0.01120    0.00297
O2    4    0.369193    0.495107    0.176350    11.00000    0.02050    0.02388 =
         0.03327   -0.00761   -0.00687    0.00825
O3    4    0.222087    1.054697    0.213201    11.00000    0.02380    0.02892 =
         0.02900   -0.01019    0.00603    0.01023
O1W   4    0.500000    0.500000    0.500000    10.25000    0.02356    0.03668 =
         0.05582   -0.00376   -0.01601    0.00235
AFIX   3
H1X   2    0.498050    0.440080    0.567540    10.25000   -1.20000
H1Y   2    0.595820    0.519080    0.452700    10.25000   -1.20000
HKLF 4
REM  W in P-1
REM R1 =  0.0600 for   3066 Fo > 4sig(Fo)  and  0.0754 for all   4225 data
REM    277 parameters refined using      0 restraints
END
WGHT      0.0670      0.1927
REM Highest difference peak  0.206,  deepest hole -0.204,  1-sigma level  0.050
Q1    1   0.2679  1.1542  0.2382  11.00000  0.05    0.21
Q2    1  -0.1093  0.7051  0.0633  11.00000  0.05    0.20
;
