# Supplementary material for: (E)-4-[(1-Benzyl-4-benzyl­idene-2,5-di­oxopyrrolidin-3-yl)meth­yl]benzalde­hyde 0.25-hydrate
Source: Acta Crystallogr Sect E Struct Rep Online. 2012 Mar 24;68(Pt 4):o1184. doi: 10.1107/S1600536812012160 (PMC3344122; doi:10.1107/S1600536812012160)
Supplement: Supplementary file 2 [file e-68-o1184-Isup2.hkl]

# 
# h,k,l, Fc-squared, Fo-squared, sigma(Fo-squared) and status flag 
# 
data_I
_shelx_title ' W in P-1' 
_shelx_refln_list_code          4 
_shelx_F_calc_maximum      126.35 
_exptl_crystal_F_000       421.00 
_reflns_d_resolution_high  0.8114 
 
loop_ 
 _symmetry_equiv_pos_as_xyz 
 'x, y, z' 
 '-x, -y, -z' 
 
_cell_length_a     7.7360 
_cell_length_b    12.4410 
_cell_length_c    12.5770 
_cell_angle_alpha  64.140 
_cell_angle_beta   81.140 
_cell_angle_gamma  86.460 
 
_shelx_F_squared_multiplier     1.000 
 
loop_ 
 _refln_index_h 
 _refln_index_k 
 _refln_index_l 
 _refln_F_squared_calc 
 _refln_F_squared_meas 
 _refln_F_squared_sigma 
 _refln_observed_status 
   1   0   0     1326.28     1287.71      4.30 o 
   2   0   0      488.08      484.18      9.67 o 
   3   0   0       57.58       63.40      4.89 o 
   4   0   0      125.23      130.94     21.31 o 
   5   0   0      207.69      220.19     12.62 o 
   6   0   0       14.30       21.54      5.97 o 
   7   0   0       64.08       79.56     10.15 o 
   8   0   0      144.22      147.57      1.13 o 
   9   0   0        9.50       10.18      0.13 o 
  -9   1   0        0.00       -0.11      0.07 o 
  -8   1   0        0.12        1.01      0.91 o 
  -7   1   0        4.36        4.63      5.24 o 
  -6   1   0       44.76       49.28      6.65 o 
  -5   1   0       72.53       80.34      8.10 o 
  -4   1   0      379.27      367.03      8.99 o 
  -3   1   0     2426.10     2343.44     18.64 o 
  -2   1   0      327.36      343.18      7.37 o 
   0   1   0      413.27      413.60     19.80 o 
   1   1   0      260.02      258.36     17.55 o 
   2   1   0    12094.66    11789.08     47.55 o 
   3   1   0      362.50      354.09      5.97 o 
   4   1   0      660.07      593.41      6.99 o 
   5   1   0      169.20      159.33      2.20 o 
   6   1   0      512.41      499.05     11.74 o 
   7   1   0      348.15      305.72     18.18 o 
   8   1   0      259.48      222.63      4.01 o 
   9   1   0       42.12       56.81      7.30 o 
  -9   2   0       11.61       13.61     10.90 o 
  -8   2   0       14.84       15.75      5.87 o 
  -7   2   0       43.42       41.93      4.26 o 
  -6   2   0       43.37       51.97      5.50 o 
  -5   2   0       36.36       39.92      4.33 o 
  -4   2   0     1786.64     1735.99     11.20 o 
  -3   2   0      468.28      429.78     20.77 o 
  -2   2   0      260.02      239.14      5.99 o 
  -1   2   0       46.51       54.03      3.93 o 
   0   2   0        0.28        2.21      1.75 o 
   1   2   0      760.38      720.61      7.31 o 
   2   2   0     5351.90     4988.57      6.44 o 
   3   2   0      461.46      441.45      3.38 o 
   4   2   0      241.48      260.08     10.35 o 
   5   2   0       63.26       54.70     10.08 o 
   6   2   0        0.00        0.00      0.21 o 
   7   2   0        0.01        1.64      3.57 o 
   8   2   0      470.09      398.94     24.29 o 
   9   2   0       23.84       25.47      3.03 o 
  -9   3   0       30.92       34.53      7.23 o 
  -8   3   0      155.28      171.29     10.00 o 
  -7   3   0       65.30       54.88      3.29 o 
  -6   3   0      159.01      176.33      5.40 o 
  -5   3   0       59.47       59.59      6.58 o 
  -4   3   0      453.79      470.91      9.36 o 
  -3   3   0      412.00      408.60      3.42 o 
  -2   3   0      980.34      886.78     17.91 o 
  -1   3   0      363.01      342.23     34.14 o 
   0   3   0      269.72      248.92     28.21 o 
   1   3   0     2970.79     2732.50      9.87 o 
   2   3   0      578.40      523.01      7.86 o 
   3   3   0     1516.87     1435.07     62.23 o 
   4   3   0     1244.19     1158.02     16.95 o 
   5   3   0      149.80      171.44      6.75 o 
   6   3   0      120.78      133.28      8.59 o 
   7   3   0       17.71       13.26      5.88 o 
   8   3   0       84.38       74.94      3.75 o 
   9   3   0       55.75       53.29      5.85 o 
  -9   4   0       29.79       29.13      1.74 o 
  -8   4   0        8.93       14.75      9.04 o 
  -7   4   0      258.38      250.51      8.74 o 
  -6   4   0       13.87       34.07      9.60 o 
  -5   4   0       50.73       51.82      3.80 o 
  -4   4   0        1.76        5.76      6.13 o 
  -3   4   0       13.79       34.08      9.83 o 
  -2   4   0      134.47      151.10      6.68 o 
  -1   4   0       61.97       66.09      3.83 o 
   0   4   0      284.99      332.40      9.15 o 
   1   4   0      993.16      939.54     11.37 o 
   2   4   0       11.32       16.32      2.59 o 
   3   4   0       14.10       23.25      5.55 o 
   4   4   0     1206.22     1313.93     13.86 o 
   5   4   0      115.14      115.04      8.06 o 
   6   4   0      371.03      351.48      7.58 o 
   7   4   0      128.75      144.22      3.20 o 
   8   4   0        2.85        9.86      5.40 o 
  -8   5   0        3.53        5.36      4.27 o 
  -7   5   0      134.28      135.83     15.07 o 
  -6   5   0      145.11      150.17      6.55 o 
  -5   5   0       36.00       34.75      2.19 o 
  -4   5   0       71.36       79.30      7.38 o 
  -3   5   0        1.33        2.77      1.63 o 
  -2   5   0        0.77        5.21      4.47 o 
  -1   5   0       87.81       89.61      5.56 o 
   0   5   0      134.61      176.38     15.32 o 
   1   5   0      462.04      462.38      9.21 o 
   2   5   0        0.72        0.67      0.51 o 
   3   5   0        5.68        5.65      0.56 o 
   4   5   0      184.46      236.86     10.10 o 
   5   5   0      201.64      244.76      8.88 o 
   6   5   0      192.50      213.94     16.41 o 
   7   5   0        0.36        0.41      0.46 o 
   8   5   0        0.08        1.34      1.25 o 
  -8   6   0       41.21       60.42      9.29 o 
  -7   6   0        0.01       -0.18      0.21 o 
  -6   6   0       20.34       23.24      2.60 o 
  -5   6   0       21.14       32.02      6.07 o 
  -4   6   0      230.31      231.57      6.65 o 
  -3   6   0      126.56      137.51     12.72 o 
  -2   6   0      311.50      285.75     22.25 o 
  -1   6   0      119.37      161.73      8.44 o 
   0   6   0      285.23      273.25      4.85 o 
   1   6   0      795.68      751.88      7.06 o 
   2   6   0      258.42      251.39     25.37 o 
   3   6   0       59.04       63.56      4.65 o 
   4   6   0      109.36       93.15      2.50 o 
   5   6   0       19.55       30.09      5.44 o 
   6   6   0        0.27        3.83      2.86 o 
   7   6   0       19.41       39.88      9.67 o 
   8   6   0       96.47       84.83      7.96 o 
  -8   7   0       47.53       46.81      3.86 o 
  -7   7   0        5.79        6.99      5.54 o 
  -6   7   0       36.78       42.56      4.52 o 
  -5   7   0      293.02      256.12      7.53 o 
  -4   7   0      149.22      167.55     17.79 o 
  -3   7   0       31.72       35.86      5.93 o 
  -2   7   0        2.56        6.72      6.13 o 
  -1   7   0       13.57       23.01      2.89 o 
   0   7   0      392.28      382.87      6.03 o 
   1   7   0       36.75       43.93      3.41 o 
   2   7   0      255.70      219.11     15.69 o 
   3   7   0       28.61       33.07      9.20 o 
   4   7   0        0.06       -0.09      0.06 o 
   5   7   0       38.48       59.21     10.48 o 
   6   7   0       41.64       45.12      2.83 o 
   7   7   0       42.36       36.91      2.45 o 
   8   7   0        4.29        6.60      8.58 o 
  -7   8   0       43.48       47.60      5.06 o 
  -6   8   0      300.90      279.55      4.47 o 
  -5   8   0      160.96      156.94     21.56 o 
  -4   8   0      184.52      159.73      8.95 o 
  -3   8   0        5.36        5.51      2.30 o 
  -2   8   0      137.38      120.08     12.87 o 
  -1   8   0        0.41        0.05      0.55 o 
   0   8   0      214.89      242.58      5.95 o 
   1   8   0        0.10        2.03      1.74 o 
   2   8   0      137.68      146.25      7.40 o 
   3   8   0      137.80      129.54      1.80 o 
   4   8   0        1.65        4.45      4.76 o 
   5   8   0       17.71       15.31      0.46 o 
   6   8   0      183.37      176.60      8.92 o 
   7   8   0       35.47       47.07      8.53 o 
  -7   9   0       37.04       37.64      2.08 o 
  -6   9   0       33.15       42.51      6.15 o 
  -5   9   0       77.35       68.70      3.49 o 
  -4   9   0       49.66       53.85      4.87 o 
  -3   9   0       42.06       55.28      7.50 o 
  -2   9   0        1.80        2.48      2.34 o 
  -1   9   0        3.12        8.08      7.46 o 
   0   9   0       40.25       45.51      8.57 o 
   1   9   0       15.06       23.18      5.24 o 
   2   9   0       44.13       40.22      4.40 o 
   3   9   0      244.58      261.94      7.77 o 
   4   9   0       43.72       59.21      9.09 o 
   5   9   0        1.39        2.27      2.03 o 
   6   9   0       21.98       23.41      8.84 o 
   7   9   0        7.85       10.31      8.77 o 
  -6  10   0        4.08        3.70      1.85 o 
  -5  10   0        5.60       11.58      8.36 o 
  -4  10   0       52.08       46.38      4.59 o 
  -3  10   0      189.34      174.91     10.87 o 
  -2  10   0       83.88       75.97      8.76 o 
  -1  10   0      165.17      148.07      3.44 o 
   0  10   0       22.78       33.89      3.27 o 
   1  10   0        2.82        6.77      3.74 o 
   2  10   0      171.65      166.43     25.81 o 
   3  10   0      129.84      146.63     10.92 o 
   4  10   0      154.49      122.78      5.68 o 
   5  10   0        4.44        6.18      8.15 o 
   6  10   0        7.02       10.44      4.97 o 
  -5  11   0       76.61       82.49      7.96 o 
  -4  11   0        6.67       14.15      9.83 o 
  -3  11   0        0.97        1.91      1.32 o 
  -2  11   0        0.62        3.94      3.39 o 
  -1  11   0      213.98      219.88     13.26 o 
   0  11   0      123.14      116.20      8.52 o 
   1  11   0       70.44       66.65      5.27 o 
   2  11   0       43.72       54.69      6.57 o 
   3  11   0        4.00        7.05      4.60 o 
   4  11   0       20.07       28.68      4.06 o 
   5  11   0       41.84       49.46      7.87 o 
  -4  12   0        8.35        7.46      1.27 o 
  -3  12   0        0.47        1.16      0.90 o 
  -2  12   0        1.97        2.18      1.89 o 
  -1  12   0        3.78        2.70      2.70 o 
   0  12   0       48.30       63.59     11.39 o 
   1  12   0      146.23      160.93      6.05 o 
   2  12   0       16.98       24.94      4.05 o 
   3  12   0        0.95        0.69      0.46 o 
   4  12   0       15.50       28.61      5.28 o 
  -3  13   0       41.39       51.61      6.32 o 
  -2  13   0       60.26       50.90      2.45 o 
  -1  13   0       34.21       40.75      7.41 o 
   0  13   0        0.22        1.78      1.58 o 
   1  13   0       10.26       13.87      1.53 o 
   2  13   0       25.28       35.08      7.88 o 
   3  13   0       66.69       66.02      5.51 o 
  -1 -13   1        8.35       12.52      9.03 o 
   0 -13   1       64.25       77.34      9.75 o 
   1 -13   1       64.73       53.12      4.30 o 
   2 -13   1       34.05       35.09      6.66 o 
  -3 -12   1       29.54       35.98      7.70 o 
  -2 -12   1       16.95       20.30      2.66 o 
  -1 -12   1       45.24       61.13      8.09 o 
   0 -12   1       31.57       47.50      7.75 o 
   1 -12   1        8.79       11.62      8.54 o 
   2 -12   1       37.79       40.77      3.97 o 
   3 -12   1        5.45        8.09      4.53 o 
   4 -12   1       64.71       58.25      4.77 o 
  -5 -11   1       10.44       13.34      1.49 o 
  -4 -11   1       19.84       31.11      6.75 o 
  -3 -11   1      151.87      138.17      9.34 o 
  -2 -11   1        0.52        2.76      1.34 o 
  -1 -11   1        0.38        5.15      3.51 o 
   0 -11   1      202.79      184.31      9.09 o 
   1 -11   1       42.55       38.51      3.47 o 
   2 -11   1       23.71       27.82     10.84 o 
   3 -11   1       14.02       14.26      0.26 o 
   4 -11   1        9.02       13.87      9.15 o 
   5 -11   1      337.79      326.03     10.27 o 
  -5 -10   1        0.08        0.71      0.85 o 
  -4 -10   1       58.64       51.85      4.72 o 
  -3 -10   1       22.11       20.36      3.68 o 
  -2 -10   1       45.24       43.23     10.51 o 
  -1 -10   1       30.19       29.15      5.62 o 
   0 -10   1       91.41       78.36      3.13 o 
   1 -10   1       66.98       67.04      1.73 o 
   2 -10   1        7.27        9.93      6.06 o 
   3 -10   1        0.43        3.81      2.86 o 
   4 -10   1       84.05       82.34      5.66 o 
   5 -10   1      167.76      155.44      3.48 o 
   6 -10   1        8.19       18.51      6.79 o 
  -6  -9   1       76.07       62.77      3.26 o 
  -5  -9   1        9.05        7.94      2.43 o 
  -4  -9   1      142.85      139.68      5.78 o 
  -3  -9   1        0.09        2.52      2.37 o 
  -2  -9   1        0.04        0.18      0.32 o 
  -1  -9   1       11.56       17.92      3.38 o 
   0  -9   1       77.85       84.37      5.67 o 
   1  -9   1       46.00       45.35      7.38 o 
   2  -9   1        0.00       -0.06      0.20 o 
   3  -9   1        6.48       12.17      8.42 o 
   4  -9   1      276.85      251.67     24.14 o 
   5  -9   1      132.23      149.86      4.74 o 
   6  -9   1       30.19       27.70      8.26 o 
  -7  -8   1        0.12        0.58      0.56 o 
  -6  -8   1        2.64        5.39      3.18 o 
  -5  -8   1       33.65       39.10      3.66 o 
  -4  -8   1        3.43        1.64      1.64 o 
  -3  -8   1       22.51       24.32      3.20 o 
  -2  -8   1      536.73      499.65      5.56 o 
  -1  -8   1       22.64       37.06      8.50 o 
   0  -8   1        0.20        2.90      3.19 o 
   1  -8   1      191.77      196.08      6.35 o 
   2  -8   1      110.81      155.68      8.41 o 
   3  -8   1       13.91       17.33      2.47 o 
   4  -8   1       24.36       29.64      7.57 o 
   5  -8   1       41.98       47.95      4.44 o 
   6  -8   1        7.34       16.08      4.76 o 
   7  -8   1        4.31       11.68      8.25 o 
  -7  -7   1      111.25      109.81      7.50 o 
  -6  -7   1       93.87       90.75      5.44 o 
  -5  -7   1        2.53        3.73      4.08 o 
  -4  -7   1       70.42       75.48      8.75 o 
  -3  -7   1       22.85       26.10      5.68 o 
  -2  -7   1      285.02      260.85     19.90 o 
  -1  -7   1       33.76       48.79      7.61 o 
   0  -7   1       23.54       23.01      3.78 o 
   1  -7   1       22.91       42.46      9.34 o 
   2  -7   1       35.41       56.44      9.02 o 
   3  -7   1        7.88        8.11      9.72 o 
   4  -7   1      641.22      588.95     11.69 o 
   5  -7   1        3.38        4.95      4.70 o 
   6  -7   1       57.38       52.50      3.13 o 
   7  -7   1        4.32       10.02      8.87 o 
   8  -7   1       29.77       48.47     10.34 o 
  -8  -6   1       93.82       93.95      6.64 o 
  -7  -6   1       15.70       26.84      7.99 o 
  -6  -6   1       71.33       75.53      8.03 o 
  -5  -6   1       49.21       57.91      4.47 o 
  -4  -6   1      131.81      160.00      8.33 o 
  -3  -6   1       24.19       35.71      6.68 o 
  -2  -6   1     1153.18     1088.42     25.28 o 
  -1  -6   1        1.38        2.22      1.60 o 
   0  -6   1      210.34      227.25     26.78 o 
   1  -6   1       33.37       35.78      3.88 o 
   2  -6   1      113.95      105.00     21.01 o 
   3  -6   1      280.60      262.11     26.99 o 
   4  -6   1        1.55        2.56      5.11 o 
   5  -6   1      212.96      198.40     11.83 o 
   6  -6   1      296.25      276.72      6.46 o 
   7  -6   1       39.39       50.24      5.68 o 
   8  -6   1       11.61       12.84      9.24 o 
  -8  -5   1      102.35      100.33      8.85 o 
  -7  -5   1      100.94       89.15      8.63 o 
  -6  -5   1      213.97      194.58      8.38 o 
  -5  -5   1      153.20      185.81      9.53 o 
  -4  -5   1        2.91        5.18      2.59 o 
  -3  -5   1       47.53       49.57      2.56 o 
  -2  -5   1        4.03        9.07      5.96 o 
  -1  -5   1        0.04        0.18      0.10 o 
   0  -5   1     1177.99     1082.55     66.07 o 
   1  -5   1      162.37      216.02      9.15 o 
   2  -5   1     1173.97     1209.34     10.23 o 
   3  -5   1      263.28      274.60      8.60 o 
   4  -5   1       25.66       37.22     10.71 o 
   5  -5   1      152.69      189.75      8.23 o 
   6  -5   1      196.58      200.43      3.19 o 
   7  -5   1        0.03       -0.18      0.74 o 
   8  -5   1       14.42       22.90      6.61 o 
  -8  -4   1       82.05       65.51      3.50 o 
  -7  -4   1        0.93        0.52      0.91 o 
  -6  -4   1      743.67      647.46     19.90 o 
  -5  -4   1       30.47       52.70     11.18 o 
  -4  -4   1        0.98        1.90      0.93 o 
  -3  -4   1       46.00       59.74      7.54 o 
  -2  -4   1      131.56      131.94      2.09 o 
  -1  -4   1      381.74      402.00     11.53 o 
   0  -4   1      748.28      725.77      6.71 o 
   1  -4   1      152.00      142.72      3.50 o 
   2  -4   1       12.04       20.67      3.33 o 
   3  -4   1      159.33      224.76      8.22 o 
   4  -4   1       30.99       32.38      3.62 o 
   5  -4   1      138.73      142.65     21.99 o 
   6  -4   1      195.44      176.86     10.54 o 
   7  -4   1      113.98      106.80      7.55 o 
   8  -4   1        2.21        1.58      2.04 o 
   9  -4   1        4.15        5.90      3.39 o 
  -8  -3   1      237.05      208.46     14.20 o 
  -7  -3   1       80.31       79.04      5.30 o 
  -6  -3   1        0.20        1.76      1.90 o 
  -5  -3   1      391.12      385.23      5.45 o 
  -4  -3   1     1154.78     1147.25     36.46 o 
  -3  -3   1     3599.45     3159.69     38.76 o 
  -2  -3   1      473.28      464.86      5.95 o 
  -1  -3   1      275.76      290.46      8.19 o 
   0  -3   1       86.10       95.94      6.66 o 
   1  -3   1     1133.02     1291.14      8.98 o 
   2  -3   1      413.74      381.25      1.42 o 
   3  -3   1        6.06        7.20      7.49 o 
   4  -3   1        1.59        6.27      3.81 o 
   5  -3   1       43.88       41.50      3.52 o 
   6  -3   1      219.38      193.16      4.72 o 
   7  -3   1       15.36       26.24      3.86 o 
   8  -3   1        2.86        2.75      3.73 o 
   9  -3   1       15.36       20.88      3.02 o 
  -9  -2   1       67.49       58.21      0.89 o 
  -8  -2   1       22.47       22.34      9.79 o 
  -7  -2   1        4.19        6.86      4.96 o 
  -6  -2   1       89.28       91.13      7.50 o 
  -5  -2   1       66.30       71.83      4.45 o 
  -4  -2   1      228.09      239.72     19.68 o 
  -3  -2   1       25.06       38.15      6.52 o 
  -2  -2   1      485.55      461.00     12.29 o 
  -1  -2   1    12641.93    11422.52     77.61 o 
   0  -2   1     5525.22     5165.27     64.33 o 
   1  -2   1       66.52       77.85      6.53 o 
   2  -2   1     2451.02     2452.39      8.77 o 
   3  -2   1      501.23      453.84      9.43 o 
   4  -2   1      343.15      312.48      6.48 o 
   5  -2   1      183.40      206.13      7.02 o 
   6  -2   1       65.40       54.58      9.28 o 
   7  -2   1        8.35       14.16      4.78 o 
   8  -2   1       35.60       37.15      4.13 o 
   9  -2   1        8.28       12.90      4.53 o 
  -9  -1   1       25.30       30.71      5.30 o 
  -8  -1   1        0.22        0.47      0.70 o 
  -7  -1   1       61.08       66.13      4.98 o 
  -6  -1   1        9.00       17.19     10.37 o 
  -5  -1   1       50.46       47.45      6.04 o 
  -4  -1   1      166.34      179.29      9.55 o 
  -3  -1   1      253.11      287.07     13.78 o 
  -2  -1   1     2001.21     1892.41      3.82 o 
  -1  -1   1      206.38      197.75      3.79 o 
   0  -1   1      331.59      351.34      7.45 o 
   1  -1   1     1680.10     1590.59     32.04 o 
   2  -1   1        9.76       24.29      4.24 o 
   3  -1   1        0.40        4.59      3.06 o 
   4  -1   1      290.86      283.28     13.55 o 
   5  -1   1       26.53       35.53      2.62 o 
   6  -1   1      149.25      162.51     18.78 o 
   7  -1   1      505.24      421.86      4.76 o 
   8  -1   1       31.87       26.82      0.53 o 
   9  -1   1       48.81       42.97      2.91 o 
  -9   0   1        2.34        5.64      6.00 o 
  -8   0   1       48.33       56.31      6.70 o 
  -7   0   1      126.94      125.89      5.13 o 
  -6   0   1       65.46       71.61      6.62 o 
  -5   0   1       66.46       72.44      3.27 o 
  -4   0   1        3.83        5.51      2.55 o 
  -3   0   1      175.35      206.99     10.52 o 
  -2   0   1     3297.10     3207.31     38.77 o 
  -1   0   1      374.59      398.25      8.65 o 
   0   0   1     3899.95     3661.94     43.95 o 
   1   0   1      132.50      164.43      6.93 o 
   2   0   1       84.64      111.72      6.72 o 
   3   0   1      465.16      462.89     13.55 o 
   4   0   1      165.29      208.70      7.50 o 
   5   0   1       52.73       52.22      3.71 o 
   6   0   1       69.21       77.86      8.32 o 
   7   0   1      273.16      275.56      6.78 o 
   8   0   1      101.09       90.60      7.33 o 
   9   0   1       12.78       10.75     10.00 o 
  -9   1   1        0.01       -0.18      2.53 o 
  -8   1   1       12.86       28.40      6.39 o 
  -7   1   1        0.43        4.05      3.71 o 
  -6   1   1        6.90       11.70      9.33 o 
  -5   1   1        0.00       -0.09      0.10 o 
  -4   1   1      378.85      385.73      5.59 o 
  -3   1   1      512.87      487.95      6.53 o 
  -2   1   1      455.94      435.21      4.62 o 
  -1   1   1       70.49       81.10      5.03 o 
   0   1   1      150.78      179.87     10.02 o 
   1   1   1      644.84      605.04     26.38 o 
   2   1   1      740.81      743.26      8.82 o 
   3   1   1      501.09      476.49     32.42 o 
   4   1   1     1187.63     1186.12     61.81 o 
   5   1   1       18.24       34.27      6.55 o 
   6   1   1        2.05        5.58      4.17 o 
   7   1   1        7.04       13.72      9.16 o 
   8   1   1       63.50       69.37      4.35 o 
   9   1   1        0.09        0.31      0.19 o 
  -9   2   1        1.51       10.57      5.82 o 
  -8   2   1       41.49       48.82      4.06 o 
  -7   2   1       20.79       17.58      1.68 o 
  -6   2   1       40.44       50.39      9.08 o 
  -5   2   1       19.20       29.01      4.71 o 
  -4   2   1      171.33      182.57     10.09 o 
  -3   2   1      456.69      461.17      5.61 o 
  -2   2   1        0.00       -0.12      0.17 o 
  -1   2   1     2770.04     2602.88     61.49 o 
   0   2   1       13.15       31.91      9.30 o 
   1   2   1     8634.79     7937.87     22.19 o 
   2   2   1     1134.76     1200.76      6.81 o 
   3   2   1      600.56      557.55      8.08 o 
   4   2   1       85.79       82.29     10.17 o 
   5   2   1      125.56      128.09      5.90 o 
   6   2   1      108.16       99.95     16.15 o 
   7   2   1      163.52      170.23     13.43 o 
   8   2   1        0.18        1.66      2.18 o 
   9   2   1        3.05        7.94      5.93 o 
  -9   3   1        5.16        7.01      7.24 o 
  -8   3   1       48.44       61.17      6.85 o 
  -7   3   1       37.12       41.44      8.03 o 
  -6   3   1       86.50       76.26      8.80 o 
  -5   3   1       10.35       31.46      7.15 o 
  -4   3   1      302.20      336.43      9.17 o 
  -3   3   1      197.97      206.99      8.67 o 
  -2   3   1     3467.73     3149.52      7.68 o 
  -1   3   1       48.45       51.96      5.25 o 
   0   3   1     1728.69     1718.67     28.44 o 
   1   3   1      467.22      490.42      9.40 o 
   2   3   1      258.44      266.73     10.65 o 
   3   3   1       66.40      108.40     17.63 o 
   4   3   1     1696.51     1553.94     35.81 o 
   5   3   1      164.12      168.84     14.04 o 
   6   3   1        8.53       12.46      8.08 o 
   7   3   1       65.35       63.65      2.12 o 
   8   3   1        3.41        7.92      5.36 o 
   9   3   1       66.80       65.11      3.30 o 
  -8   4   1       92.07       82.76      5.64 o 
  -7   4   1       72.62       86.64     11.29 o 
  -6   4   1       27.62       29.41      5.04 o 
  -5   4   1        1.12        2.35      1.02 o 
  -4   4   1        5.56       22.10      7.15 o 
  -3   4   1       78.78      100.14     21.15 o 
  -2   4   1       72.46       74.65      1.34 o 
  -1   4   1        0.06       -0.07      0.15 o 
   0   4   1     2709.29     2521.94     54.84 o 
   1   4   1     2128.71     2184.57     16.20 o 
   2   4   1       48.34       54.40      3.09 o 
   3   4   1      101.50      128.66     13.98 o 
   4   4   1      137.11      188.71      8.25 o 
   5   4   1        8.33       17.44      8.12 o 
   6   4   1      529.83      494.60      6.51 o 
   7   4   1       35.94       45.95      5.39 o 
   8   4   1       21.77       17.57     12.91 o 
   9   4   1        7.95       10.28      7.74 o 
  -8   5   1        0.12       -0.12      0.44 o 
  -7   5   1      215.82      244.27      8.69 o 
  -6   5   1       57.39       59.21      6.41 o 
  -5   5   1       44.18       45.11      4.29 o 
  -4   5   1       19.37       33.04      9.22 o 
  -3   5   1        0.01       -0.08      0.05 o 
  -2   5   1        5.47        5.57      2.53 o 
  -1   5   1        0.08        0.72      0.48 o 
   0   5   1       10.70       25.11      6.05 o 
   1   5   1      215.38      215.80      7.27 o 
   2   5   1       53.90       60.52      4.61 o 
   3   5   1      128.18      132.29      5.54 o 
   4   5   1        6.20        8.80      6.23 o 
   5   5   1       20.74       19.94      5.87 o 
   6   5   1       11.69       13.36      0.74 o 
   7   5   1       89.21       91.58     10.51 o 
   8   5   1       79.54       85.18      6.78 o 
  -8   6   1        2.30        3.51      2.30 o 
  -7   6   1      256.84      259.77      5.32 o 
  -6   6   1        1.70        2.08      1.08 o 
  -5   6   1       41.27       37.22      2.18 o 
  -4   6   1      124.00      162.41     24.07 o 
  -3   6   1       35.68       44.59      5.47 o 
  -2   6   1      184.50      209.84      6.53 o 
  -1   6   1       50.12       53.70      5.36 o 
   0   6   1      179.45      169.84      3.86 o 
   1   6   1       21.77       22.71      3.61 o 
   2   6   1      133.24      174.38      9.70 o 
   3   6   1        6.65       14.13      3.31 o 
   4   6   1      163.17      199.17      8.74 o 
   5   6   1       21.22       34.03      7.44 o 
   6   6   1       25.22       34.50      3.95 o 
   7   6   1        0.30        1.26      0.44 o 
   8   6   1       89.03       79.39      7.92 o 
  -8   7   1       15.07       19.86      6.04 o 
  -7   7   1       88.05       77.62      2.64 o 
  -6   7   1      219.00      222.02      8.01 o 
  -5   7   1      340.43      317.59     13.30 o 
  -4   7   1      726.69      652.80      4.93 o 
  -3   7   1      135.87      175.93      8.68 o 
  -2   7   1       54.83       50.91      3.37 o 
  -1   7   1      254.52      243.24      7.53 o 
   0   7   1       37.35       47.85      6.98 o 
   1   7   1        7.70        6.43      2.23 o 
   2   7   1       35.13       48.55      5.21 o 
   3   7   1        8.52       10.20      0.98 o 
   4   7   1        0.65        6.09      5.29 o 
   5   7   1      276.67      234.40      4.97 o 
   6   7   1       24.50       35.14     10.09 o 
   7   7   1      104.62       85.14      8.70 o 
   8   7   1        3.10        7.69      4.71 o 
  -7   8   1        2.59        6.52      7.34 o 
  -6   8   1      107.79       98.42      7.67 o 
  -5   8   1      346.84      291.13     35.10 o 
  -4   8   1      251.96      288.42     10.42 o 
  -3   8   1      315.37      276.19      4.42 o 
  -2   8   1      388.44      375.94     11.07 o 
  -1   8   1        2.76        5.20      3.34 o 
   0   8   1        8.90       12.74      9.61 o 
   1   8   1      279.48      295.14      5.92 o 
   2   8   1       32.12       46.12      6.89 o 
   3   8   1        0.26        1.23      1.53 o 
   4   8   1       63.17       57.19      8.39 o 
   5   8   1       19.94       42.10     10.77 o 
   6   8   1       32.83       42.28      4.11 o 
   7   8   1       39.79       43.59      8.02 o 
  -7   9   1       14.28       13.01     11.24 o 
  -6   9   1      123.23      105.18      8.77 o 
  -5   9   1       62.67       60.46      7.78 o 
  -4   9   1       57.59       61.36      2.12 o 
  -3   9   1      515.55      450.42      5.64 o 
  -2   9   1      454.74      426.78      6.67 o 
  -1   9   1      253.89      251.17      3.12 o 
   0   9   1       62.28       55.47      4.92 o 
   1   9   1       87.83      134.05     14.75 o 
   2   9   1       13.92       29.65      7.18 o 
   3   9   1       24.88       28.57      5.48 o 
   4   9   1        0.89        1.85      1.72 o 
   5   9   1       26.91       38.62      9.61 o 
   6   9   1        4.02        5.07      2.43 o 
   7   9   1        0.31        2.85      2.22 o 
  -6  10   1       41.24       46.63      5.77 o 
  -5  10   1        1.33        1.70      0.46 o 
  -4  10   1       59.67       51.91      7.52 o 
  -3  10   1      707.99      640.74     20.20 o 
  -2  10   1       20.77       33.85      7.56 o 
  -1  10   1      355.10      320.20      4.25 o 
   0  10   1      101.34       98.70     12.50 o 
   1  10   1        0.46        2.92      2.36 o 
   2  10   1       33.87       35.90      5.07 o 
   3  10   1        0.01        0.95      0.65 o 
   4  10   1        0.85        4.65      5.80 o 
   5  10   1       28.96       28.30      2.52 o 
   6  10   1       16.52       29.48      4.48 o 
  -5  11   1       70.57       75.40      4.85 o 
  -4  11   1        6.57       13.69      5.10 o 
  -3  11   1        0.82        0.78      1.07 o 
  -2  11   1      422.18      407.99      8.16 o 
  -1  11   1        7.12        7.22      8.84 o 
   0  11   1      206.14      250.45      7.37 o 
   1  11   1      225.79      243.77     16.34 o 
   2  11   1      112.09      104.62      5.11 o 
   3  11   1       76.69       82.60      6.62 o 
   4  11   1       16.62       22.64      3.73 o 
   5  11   1        1.20        1.58      0.68 o 
   6  11   1        0.11        0.20      0.34 o 
  -5  12   1       68.51       55.48      3.48 o 
  -4  12   1       31.00       32.59      2.67 o 
  -3  12   1        4.09        3.71      5.44 o 
  -2  12   1      184.91      171.38     18.85 o 
  -1  12   1      323.63      297.01     17.49 o 
   0  12   1      179.01      206.33      9.85 o 
   1  12   1       11.98       13.06      2.73 o 
   2  12   1        4.23       14.29      4.80 o 
   3  12   1       41.40       50.06      5.13 o 
   4  12   1        0.00       -0.18      0.21 o 
   5  12   1       43.76       54.94      7.89 o 
  -3  13   1       55.17       45.03      5.52 o 
  -2  13   1        7.57       12.03     10.90 o 
  -1  13   1        2.12        2.92      1.72 o 
   0  13   1       28.89       22.05      8.57 o 
   1  13   1      106.74       97.82      2.97 o 
   2  13   1        1.34        2.53      2.57 o 
   3  13   1       70.57       70.47      7.03 o 
  -1  14   1        0.00        0.54      1.03 o 
   0  14   1       50.16       65.39     11.12 o 
   1  14   1       49.38       44.45      5.01 o 
  -2 -12   2       14.25       14.99      8.31 o 
  -1 -12   2      144.18      120.32      5.58 o 
   0 -12   2      203.59      224.74      7.43 o 
   1 -12   2        2.01        4.65      2.24 o 
   2 -12   2        2.91        6.21      2.91 o 
   3 -12   2       17.71       25.77      3.30 o 
  -4 -11   2       29.33       33.22      6.96 o 
  -3 -11   2       43.87       39.22      1.10 o 
  -2 -11   2       14.83       14.91      0.94 o 
  -1 -11   2       24.40       41.92      7.35 o 
   0 -11   2       13.70       13.22      2.78 o 
   1 -11   2       90.66       72.78      4.90 o 
   2 -11   2       31.11       34.01      5.16 o 
   3 -11   2        3.81        8.94      7.25 o 
   4 -11   2       13.85       16.97      2.78 o 
  -5 -10   2       51.95       52.13      5.71 o 
  -4 -10   2       50.75       48.49      1.04 o 
  -3 -10   2        9.25       23.19      9.09 o 
  -2 -10   2       11.02       11.92      2.28 o 
  -1 -10   2       21.72       22.95     10.79 o 
   0 -10   2        6.05       10.49      8.08 o 
   1 -10   2       46.00       53.77      7.36 o 
   2 -10   2        0.15        2.48      2.79 o 
   3 -10   2      178.91      186.75      8.59 o 
   4 -10   2       22.91       35.02      3.92 o 
   5 -10   2      150.02      166.12      9.26 o 
  -6  -9   2       63.69       58.96      4.54 o 
  -5  -9   2      148.14      142.75      5.32 o 
  -4  -9   2        0.40        0.66      0.37 o 
  -3  -9   2       89.11       77.90      3.77 o 
  -2  -9   2      122.81      158.83      7.59 o 
  -1  -9   2        0.05       -0.10      0.07 o 
   0  -9   2        2.35        2.55      8.92 o 
   1  -9   2        5.69        9.40      8.76 o 
   2  -9   2        0.92        3.25      1.58 o 
   3  -9   2        0.03       -0.07      0.07 o 
   4  -9   2        5.67        8.91      1.95 o 
   5  -9   2       16.50       15.30      3.40 o 
   6  -9   2       16.04       26.13      4.22 o 
  -6  -8   2        2.91        6.61      5.15 o 
  -5  -8   2        4.85        7.06      8.23 o 
  -4  -8   2       10.33       13.41      2.50 o 
  -3  -8   2      150.23      178.67     11.33 o 
  -2  -8   2        0.33        0.19      0.73 o 
  -1  -8   2        1.05        6.00      4.91 o 
   0  -8   2       89.45       78.17      4.72 o 
   1  -8   2       48.63       50.57      2.39 o 
   2  -8   2       43.10       43.38      2.22 o 
   3  -8   2      185.71      227.45      8.48 o 
   4  -8   2       58.36       60.44      3.42 o 
   5  -8   2        0.02       -0.05      0.21 o 
   6  -8   2       77.49       80.81      5.70 o 
   7  -8   2        7.11        8.22      9.96 o 
  -7  -7   2       90.19       83.44      2.09 o 
  -6  -7   2        9.07       13.79     10.90 o 
  -5  -7   2       13.30       17.44      1.15 o 
  -4  -7   2       27.87       25.65      2.65 o 
  -3  -7   2      230.24      210.93      5.43 o 
  -2  -7   2       28.22       30.52      3.90 o 
  -1  -7   2        9.34       13.01      1.42 o 
   0  -7   2       21.55       40.98      6.39 o 
   1  -7   2      178.29      164.00     40.67 o 
   2  -7   2      259.53      235.61      2.31 o 
   3  -7   2       14.45       27.46      5.00 o 
   4  -7   2       31.88       35.21      3.82 o 
   5  -7   2      797.90      683.82      7.21 o 
   6  -7   2       16.74       26.32      2.91 o 
   7  -7   2        0.11        1.24      0.75 o 
  -7  -6   2      183.13      192.31      7.63 o 
  -6  -6   2        0.77        1.05      0.96 o 
  -5  -6   2       12.05       11.22      1.04 o 
  -4  -6   2       56.31       57.56      4.11 o 
  -3  -6   2      193.46      197.61      8.41 o 
  -2  -6   2     1058.56      945.94      9.39 o 
  -1  -6   2      262.24      261.95     13.77 o 
   0  -6   2       59.62       61.74      9.80 o 
   1  -6   2       92.11      106.46      9.72 o 
   2  -6   2       65.80       68.56      4.28 o 
   3  -6   2        0.05        3.91      3.45 o 
   4  -6   2      340.57      312.13      3.25 o 
   5  -6   2        0.06       -0.05      0.03 o 
   6  -6   2        0.98        3.47      0.38 o 
   7  -6   2       43.23       44.18      8.67 o 
   8  -6   2       50.61       52.60      7.55 o 
  -8  -5   2        9.93        9.54      4.65 o 
  -7  -5   2        7.83       11.67     10.70 o 
  -6  -5   2       79.40       85.25      7.79 o 
  -5  -5   2     1300.28     1125.74     80.53 o 
  -4  -5   2       22.99       29.29      7.25 o 
  -3  -5   2        1.14        5.68      4.45 o 
  -2  -5   2       32.53       39.70      6.24 o 
  -1  -5   2      159.58      183.03     18.34 o 
   0  -5   2      493.51      441.30     12.25 o 
   1  -5   2       66.88       73.15      6.18 o 
   2  -5   2       11.29       15.56      1.68 o 
   3  -5   2      392.65      392.40     10.38 o 
   4  -5   2        1.17        3.81      2.62 o 
   5  -5   2       91.16       86.50      5.42 o 
   6  -5   2      590.14      542.77      9.64 o 
   7  -5   2       12.89       17.83      7.09 o 
   8  -5   2        6.27        6.80      7.90 o 
  -8  -4   2       12.59       14.81      1.35 o 
  -7  -4   2       60.35       55.34      1.15 o 
  -6  -4   2      394.13      354.94      2.55 o 
  -5  -4   2       16.16       23.06      5.05 o 
  -4  -4   2       35.33       43.93      4.69 o 
  -3  -4   2      617.37      603.93      9.11 o 
  -2  -4   2      170.96      173.45     23.26 o 
  -1  -4   2      815.09      746.51      4.78 o 
   0  -4   2        8.29       15.68      3.20 o 
   1  -4   2     2865.08     2588.83     20.94 o 
   2  -4   2      281.14      294.68     25.75 o 
   3  -4   2      100.18      126.95     11.63 o 
   4  -4   2      397.34      397.44     11.06 o 
   5  -4   2      202.65      206.94      9.09 o 
   6  -4   2      189.24      231.07      9.08 o 
   7  -4   2        3.56        8.38      5.97 o 
   8  -4   2       58.28       52.56      9.25 o 
  -8  -3   2       17.78       31.66      8.25 o 
  -7  -3   2       29.46       40.71      3.54 o 
  -6  -3   2      230.25      201.98      3.13 o 
  -5  -3   2      369.77      380.08      7.05 o 
  -4  -3   2      243.77      220.69      9.43 o 
  -3  -3   2     1006.14      933.35      9.22 o 
  -2  -3   2      657.57      615.09     23.97 o 
  -1  -3   2      117.84      154.67     14.87 o 
   0  -3   2      239.40      299.35      8.85 o 
   1  -3   2       39.22       33.35      5.87 o 
   2  -3   2        2.13        5.21      4.96 o 
   3  -3   2     2373.68     2157.58     30.03 o 
   4  -3   2        0.40        0.42      0.23 o 
   5  -3   2       65.93       70.68      2.73 o 
   6  -3   2       42.35       37.78      9.57 o 
   7  -3   2        1.24        4.55      3.58 o 
   8  -3   2        2.39        4.01      4.28 o 
   9  -3   2      202.14      194.72      4.05 o 
  -8  -2   2       81.53       68.98      2.46 o 
  -7  -2   2      406.22      373.57      7.83 o 
  -6  -2   2       12.91       17.84      1.55 o 
  -5  -2   2        4.49        7.90      6.07 o 
  -4  -2   2      289.89      269.10      5.66 o 
  -3  -2   2       36.71       35.14      2.00 o 
  -2  -2   2     1907.73     1884.60     21.18 o 
  -1  -2   2      441.66      417.93     26.55 o 
   0  -2   2      362.77      384.19      7.54 o 
   1  -2   2      464.43      452.64     25.96 o 
   2  -2   2     1730.20     1590.03      8.89 o 
   3  -2   2        8.19       11.55      3.33 o 
   4  -2   2      566.09      585.64     10.51 o 
   5  -2   2      235.05      268.03     10.08 o 
   6  -2   2       24.92       28.85      4.36 o 
   7  -2   2      157.89      193.29      9.23 o 
   8  -2   2        0.12        0.96      0.45 o 
   9  -2   2       30.24       39.65      4.82 o 
  -9  -1   2        1.37        2.00      2.72 o 
  -8  -1   2       37.58       30.35      2.01 o 
  -7  -1   2       31.73       31.72      6.83 o 
  -6  -1   2      158.94      145.43      3.22 o 
  -5  -1   2        0.29        0.02      0.07 o 
  -4  -1   2      278.99      256.60     21.33 o 
  -3  -1   2      253.95      240.58      6.45 o 
  -2  -1   2      356.97      390.70      9.90 o 
  -1  -1   2     5513.26     5027.42     49.12 o 
   0  -1   2     2182.85     2074.84     44.50 o 
   1  -1   2        9.67       16.28      5.95 o 
   2  -1   2       14.96       16.39      4.96 o 
   3  -1   2       80.33       82.32      6.23 o 
   4  -1   2      681.01      672.33      8.89 o 
   5  -1   2        1.07        3.68      5.64 o 
   6  -1   2        0.07        1.47      1.11 o 
   7  -1   2        4.43        8.11      8.01 o 
   8  -1   2        0.06        0.13      0.29 o 
   9  -1   2        5.92        3.46      7.97 o 
  -9   0   2        0.55        0.11      0.74 o 
  -8   0   2        2.66        5.14      4.63 o 
  -7   0   2      340.39      300.09      7.81 o 
  -6   0   2      160.88      175.93     12.36 o 
  -5   0   2       66.47       57.88      3.68 o 
  -4   0   2       33.43       51.89      7.14 o 
  -3   0   2       69.89       66.93      4.99 o 
  -2   0   2      259.00      238.13      9.06 o 
  -1   0   2       46.01       49.74      4.24 o 
   0   0   2     2012.48     2072.85      9.95 o 
   1   0   2     7190.19     6817.23     10.56 o 
   2   0   2      282.11      325.06      8.89 o 
   3   0   2       26.06       42.60      5.50 o 
   4   0   2      116.89      138.02      4.84 o 
   5   0   2      208.33      181.28     16.30 o 
   6   0   2      823.09      737.94      8.11 o 
   7   0   2      108.77      119.82     24.26 o 
   8   0   2        1.46        3.77      3.68 o 
   9   0   2       69.45       57.58      4.30 o 
  -9   1   2       14.92       20.01      4.71 o 
  -8   1   2        0.63        1.77      0.66 o 
  -7   1   2       23.24       36.29     10.06 o 
  -6   1   2        3.15        6.01      5.98 o 
  -5   1   2        8.83        8.83      3.36 o 
  -4   1   2       45.45       46.33      6.46 o 
  -3   1   2      424.23      440.35      8.96 o 
  -2   1   2     1513.07     1409.49     98.25 o 
  -1   1   2     2635.31     2482.07     70.81 o 
   0   1   2       34.77       52.08      7.74 o 
   1   1   2     1174.96     1118.67     14.33 o 
   2   1   2     2166.69     1994.57     25.86 o 
   3   1   2     1355.82     1265.19     11.21 o 
   4   1   2       67.36       71.43      8.13 o 
   5   1   2      750.23      675.95      6.00 o 
   6   1   2      118.59      151.18      5.10 o 
   7   1   2       37.34       42.41      6.24 o 
   8   1   2      128.48      121.99     14.47 o 
   9   1   2       19.15       25.54      1.96 o 
  -9   2   2        4.17        6.61      6.34 o 
  -8   2   2       34.60       42.48      5.47 o 
  -7   2   2        0.18        0.35      0.24 o 
  -6   2   2        0.58        3.40      2.86 o 
  -5   2   2      202.76      216.10     23.09 o 
  -4   2   2       91.63       90.59     32.56 o 
  -3   2   2      238.21      251.04     13.81 o 
  -2   2   2       83.34       87.06      6.35 o 
  -1   2   2       13.14       21.43      2.87 o 
   0   2   2      280.97      264.47      7.85 o 
   1   2   2      212.26      238.35      7.23 o 
   2   2   2     2747.15     2643.01      6.71 o 
   3   2   2      355.87      335.50     12.97 o 
   4   2   2      837.12      795.06      7.22 o 
   5   2   2      116.07      110.59      8.10 o 
   6   2   2       76.52       74.94      5.59 o 
   7   2   2        5.99        8.52      0.89 o 
   8   2   2      107.58      102.47      5.39 o 
   9   2   2        0.32        2.05      3.09 o 
  -9   3   2       12.90       32.03      5.84 o 
  -8   3   2       38.83       39.66      5.94 o 
  -7   3   2      187.81      209.99     15.72 o 
  -6   3   2        9.52       16.27      4.26 o 
  -5   3   2      178.33      194.60      8.98 o 
  -4   3   2      197.95      178.13      7.85 o 
  -3   3   2        0.82        3.22      5.03 o 
  -2   3   2        0.09        0.51      0.94 o 
  -1   3   2       73.16       98.70      5.98 o 
   0   3   2     1199.58     1097.73     31.60 o 
   1   3   2    15964.59    15023.51     59.68 o 
   2   3   2       46.04       48.76      3.77 o 
   3   3   2       53.80       60.39      4.55 o 
   4   3   2      153.52      170.21      5.41 o 
   5   3   2       48.31       56.10     10.39 o 
   6   3   2       38.63       35.99      2.61 o 
   7   3   2        0.80        3.07      1.63 o 
   8   3   2        6.92        8.88      5.50 o 
   9   3   2        2.83        5.09      3.78 o 
  -8   4   2       50.36       58.39      6.36 o 
  -7   4   2        2.95        7.24      6.75 o 
  -6   4   2        1.23        1.32      0.58 o 
  -5   4   2      132.34      144.88      3.76 o 
  -4   4   2      392.63      381.37     22.52 o 
  -3   4   2     1109.88     1249.98     11.13 o 
  -2   4   2      169.95      193.54      4.05 o 
  -1   4   2      338.02      329.15      2.31 o 
   0   4   2     5769.60     5305.92     31.08 o 
   1   4   2     1016.59     1005.91     51.52 o 
   2   4   2     1328.68     1215.90     14.40 o 
   3   4   2      200.49      190.69     13.22 o 
   4   4   2      113.78      121.83     17.73 o 
   5   4   2       76.04       66.22      7.58 o 
   6   4   2        8.51       15.81      5.10 o 
   7   4   2       26.75       23.61      1.27 o 
   8   4   2       18.18       25.43      6.17 o 
   9   4   2       14.71       34.59      7.90 o 
  -8   5   2      100.50       93.53      7.32 o 
  -7   5   2       36.29       51.50      8.54 o 
  -6   5   2       99.04      107.54      7.54 o 
  -5   5   2       10.57       13.55      4.70 o 
  -4   5   2        0.93        1.30      3.79 o 
  -3   5   2     1086.72     1171.01     10.50 o 
  -2   5   2       15.64       14.63      8.34 o 
  -1   5   2      508.24      484.84     15.87 o 
   0   5   2      491.98      492.75     12.24 o 
   1   5   2      430.72      437.79      8.36 o 
   2   5   2       48.29       63.17      7.00 o 
   3   5   2        0.41        3.98      3.20 o 
   4   5   2      298.54      270.96     13.20 o 
   5   5   2      300.39      285.90      2.73 o 
   6   5   2        0.28        0.79      0.64 o 
   7   5   2        1.54        5.55      4.82 o 
   8   5   2       29.92       43.82      7.87 o 
   9   5   2       73.69       61.06      3.66 o 
  -8   6   2        4.13        7.01      6.59 o 
  -7   6   2        0.90        1.35      1.99 o 
  -6   6   2      201.04      187.62      4.74 o 
  -5   6   2       74.33       80.87     10.74 o 
  -4   6   2        6.07        7.07      0.78 o 
  -3   6   2       88.54       80.26     11.43 o 
  -2   6   2        4.25        9.46      8.48 o 
  -1   6   2      337.81      315.98      1.89 o 
   0   6   2      122.05      122.44     20.98 o 
   1   6   2      193.22      207.65      8.25 o 
   2   6   2      243.77      270.25      5.08 o 
   3   6   2      636.62      568.43      4.44 o 
   4   6   2       10.77       18.00      1.80 o 
   5   6   2       80.33       78.98      7.37 o 
   6   6   2        0.06       -0.07      0.07 o 
   7   6   2        4.42       13.25      9.63 o 
   8   6   2       14.83       22.52      4.13 o 
  -8   7   2        6.59        9.44      9.11 o 
  -7   7   2       42.08       53.03      4.64 o 
  -6   7   2      274.41      272.32      5.13 o 
  -5   7   2       48.86       55.88      5.10 o 
  -4   7   2      849.43      766.93     10.79 o 
  -3   7   2      105.01       92.70      1.29 o 
  -2   7   2      183.31      162.73     11.85 o 
  -1   7   2      208.80      231.63      8.79 o 
   0   7   2        0.23        0.22      0.27 o 
   1   7   2      432.67      440.51      7.03 o 
   2   7   2       69.66       77.41      7.13 o 
   3   7   2       87.81       80.27      3.33 o 
   4   7   2        0.46        1.05      0.59 o 
   5   7   2       78.78       70.49      6.96 o 
   6   7   2        0.03        0.92      0.96 o 
   7   7   2       16.85       30.95      6.68 o 
   8   7   2       33.18       34.21      7.70 o 
  -7   8   2       14.22       21.76      2.35 o 
  -6   8   2       70.03       70.34      7.19 o 
  -5   8   2      268.65      284.48      4.43 o 
  -4   8   2        0.07        0.26      0.20 o 
  -3   8   2      306.22      262.65      6.06 o 
  -2   8   2      408.52      378.12      7.09 o 
  -1   8   2        1.97        1.60      0.72 o 
   0   8   2        0.37        1.48      1.46 o 
   1   8   2        0.00       -0.18      0.29 o 
   2   8   2        2.81        4.19      4.80 o 
   3   8   2      276.06      274.01      7.63 o 
   4   8   2        4.10        7.25      5.40 o 
   5   8   2      111.42      111.27      3.61 o 
   6   8   2       34.24       32.53      6.89 o 
   7   8   2        1.44        3.29      1.55 o 
   8   8   2       12.74       17.50      2.40 o 
  -7   9   2        0.05        0.10      0.09 o 
  -6   9   2      274.88      268.01      9.83 o 
  -5   9   2        4.50        7.54      5.77 o 
  -4   9   2        3.14        6.59      4.36 o 
  -3   9   2      389.65      359.13     18.02 o 
  -2   9   2      188.30      193.14      6.40 o 
  -1   9   2       18.88       37.23      9.21 o 
   0   9   2      322.68      309.99      9.83 o 
   1   9   2       58.41       52.91     11.01 o 
   2   9   2      153.91      173.56      9.97 o 
   3   9   2       51.30       59.54      5.32 o 
   4   9   2       12.75       19.54      3.47 o 
   5   9   2        0.02       -0.05      0.21 o 
   6   9   2       14.72       21.60      4.21 o 
   7   9   2        0.42        0.98      0.78 o 
  -6  10   2        0.41        0.29      0.13 o 
  -5  10   2        6.70        6.42      7.24 o 
  -4  10   2       25.94       26.58      4.63 o 
  -3  10   2      118.58       92.65      2.78 o 
  -2  10   2      435.36      378.61      8.54 o 
  -1  10   2      723.00      640.36      6.29 o 
   0  10   2       79.81       91.54      8.62 o 
   1  10   2        2.90        4.83      3.39 o 
   2  10   2       28.90       27.02      3.08 o 
   3  10   2        0.03       -0.11      0.07 o 
   4  10   2        2.37        8.37      6.01 o 
   5  10   2        0.05       -0.10      0.07 o 
   6  10   2      121.85      157.44     25.28 o 
   7  10   2       79.58       76.04      5.24 o 
  -6  11   2       59.55       56.40      5.12 o 
  -5  11   2      144.49      145.76      7.31 o 
  -4  11   2       29.53       31.32      5.14 o 
  -3  11   2       87.35       86.82      4.37 o 
  -2  11   2        0.41        3.87      2.17 o 
  -1  11   2        0.11       -0.05      0.17 o 
   0  11   2      274.15      271.31      6.60 o 
   1  11   2      272.34      232.88      4.90 o 
   2  11   2      387.93      352.05     17.01 o 
   3  11   2        2.02        1.64      4.24 o 
   4  11   2        0.17        0.51      0.23 o 
   5  11   2      215.64      198.47      8.89 o 
   6  11   2      272.54      238.98      6.94 o 
  -5  12   2       32.03       43.08      6.86 o 
  -4  12   2        0.39        0.41      0.38 o 
  -3  12   2        5.82        7.16      6.96 o 
  -2  12   2       16.69       29.61      5.62 o 
  -1  12   2       23.80       28.47      9.04 o 
   0  12   2        1.15        2.10      1.52 o 
   1  12   2       78.28       82.73     37.07 o 
   2  12   2       57.63       67.14      5.54 o 
   3  12   2       66.00       65.65      5.25 o 
   4  12   2        0.00       -0.11      0.07 o 
   5  12   2       35.84       30.19      8.11 o 
  -4  13   2       40.42       36.71      5.52 o 
  -3  13   2        4.76        6.74      8.47 o 
  -2  13   2        0.70        3.58      2.43 o 
  -1  13   2       34.70       52.73     11.10 o 
   0  13   2       34.26       31.13      2.17 o 
   1  13   2       30.86       28.17      3.12 o 
   2  13   2        9.28       12.38      1.04 o 
   3  13   2        2.92       10.13      3.40 o 
   4  13   2      110.67      100.26      4.60 o 
  -2  14   2       10.26       31.79      8.80 o 
  -1  14   2       35.53       34.16      5.63 o 
   0  14   2        5.28        9.70      5.18 o 
   1  14   2        6.89        9.68      7.91 o 
   2  14   2        1.97        2.17      1.21 o 
  -1 -12   3        8.77       13.97      7.97 o 
   0 -12   3        5.05        9.02      6.90 o 
   1 -12   3       66.76       74.16      9.46 o 
   2 -12   3        0.86        3.93      3.00 o 
  -3 -11   3       15.41       10.81      3.16 o 
  -2 -11   3        9.81        8.30      8.70 o 
  -1 -11   3       60.83       59.03      2.77 o 
   0 -11   3        3.98        3.80      3.23 o 
   1 -11   3      166.12      167.29      1.47 o 
   2 -11   3        0.00       -0.05      0.21 o 
   3 -11   3       32.87       49.70      7.93 o 
   4 -11   3       16.26       15.06      6.67 o 
  -4 -10   3        1.07        1.74      0.87 o 
  -3 -10   3        8.84       12.60     11.23 o 
  -2 -10   3      126.34      156.87     10.62 o 
  -1 -10   3        3.59        8.47      7.55 o 
   0 -10   3       45.64       43.62      4.84 o 
   1 -10   3      104.84       91.16      4.79 o 
   2 -10   3      222.05      256.13     10.16 o 
   3 -10   3        0.28       -0.03      0.25 o 
   4 -10   3       45.98       40.80      9.45 o 
   5 -10   3       12.90       26.95      4.22 o 
  -5  -9   3       26.33       19.24      6.23 o 
  -4  -9   3        2.18        6.85      5.83 o 
  -3  -9   3      305.39      303.74      6.17 o 
  -2  -9   3       50.50       46.87      0.89 o 
  -1  -9   3        3.15        5.63      5.49 o 
   0  -9   3       16.65       30.70      8.68 o 
   1  -9   3        0.29        0.11      0.21 o 
   2  -9   3       16.69       29.02      6.94 o 
   3  -9   3       41.78       34.13      0.86 o 
   4  -9   3        4.58        9.92      7.20 o 
   5  -9   3       19.74       27.68      3.67 o 
   6  -9   3       17.07       28.01      5.18 o 
  -6  -8   3        2.04        3.54      2.91 o 
  -5  -8   3       11.00       17.22      4.08 o 
  -4  -8   3       61.15       69.41      9.38 o 
  -3  -8   3      104.86      101.13      7.34 o 
  -2  -8   3      158.17      143.24      3.38 o 
  -1  -8   3      121.39      129.66     11.49 o 
   0  -8   3       40.04       49.19      5.13 o 
   1  -8   3      267.77      258.11     15.73 o 
   2  -8   3        7.00        9.13      1.60 o 
   3  -8   3        2.82        8.81      6.32 o 
   4  -8   3      178.65      159.89     11.80 o 
   5  -8   3        1.03        5.04      3.62 o 
   6  -8   3       28.33       24.45      6.07 o 
   7  -8   3       31.01       28.09      6.35 o 
  -6  -7   3       95.58       89.30      7.33 o 
  -5  -7   3       81.81       75.69      2.27 o 
  -4  -7   3       29.43       35.70      3.20 o 
  -3  -7   3       13.84       28.67      4.41 o 
  -2  -7   3        5.03        7.48      6.48 o 
  -1  -7   3       77.79       70.99      2.91 o 
   0  -7   3        2.98        5.62      6.69 o 
   1  -7   3      219.72      225.37     12.53 o 
   2  -7   3        0.93        1.55      2.75 o 
   3  -7   3       16.63       27.53      3.51 o 
   4  -7   3        0.00       -0.16      0.11 o 
   5  -7   3      186.25      204.72      8.58 o 
   6  -7   3        1.74        3.04      2.87 o 
   7  -7   3        9.58       13.39      1.12 o 
  -7  -6   3       60.16       66.40      4.87 o 
  -6  -6   3       78.65       68.14      1.41 o 
  -5  -6   3        4.76        6.13      4.08 o 
  -4  -6   3       38.08       34.64      9.16 o 
  -3  -6   3        0.00       -0.13      0.09 o 
  -2  -6   3       91.62       89.66      4.18 o 
  -1  -6   3      102.58      123.87     17.36 o 
   0  -6   3      121.64      116.99     10.45 o 
   1  -6   3      228.47      223.98     10.22 o 
   2  -6   3       14.93       37.12      9.99 o 
   3  -6   3        0.05       -0.18      0.77 o 
   4  -6   3        1.78        3.74      5.33 o 
   5  -6   3      435.03      393.47      4.13 o 
   6  -6   3      165.39      188.67      5.23 o 
   7  -6   3       18.73       30.41      4.95 o 
   8  -6   3       14.37       27.13      9.44 o 
  -7  -5   3        0.78        1.67      1.10 o 
  -6  -5   3       56.78       56.34      5.28 o 
  -5  -5   3       26.26       36.04      9.12 o 
  -4  -5   3      210.04      208.23      7.80 o 
  -3  -5   3        1.10        2.53      2.76 o 
  -2  -5   3       13.61       27.04      8.83 o 
  -1  -5   3        1.31        3.15      3.53 o 
   0  -5   3      411.52      437.35      9.65 o 
   1  -5   3      254.23      268.11      9.15 o 
   2  -5   3      461.09      442.62     10.41 o 
   3  -5   3      243.09      277.64      9.11 o 
   4  -5   3      139.66      135.93      5.06 o 
   5  -5   3       70.05       74.59      6.86 o 
   6  -5   3       30.47       35.19      4.89 o 
   7  -5   3        8.02       12.24      7.44 o 
   8  -5   3       15.62       12.58     12.65 o 
  -8  -4   3       51.33       55.74      7.63 o 
  -7  -4   3        1.59        2.65      2.11 o 
  -6  -4   3       58.35       55.96      5.57 o 
  -5  -4   3        4.86        9.03      7.09 o 
  -4  -4   3        0.31        0.72      0.50 o 
  -3  -4   3      188.76      185.27     25.61 o 
  -2  -4   3        4.66        8.89      7.94 o 
  -1  -4   3       13.33       30.46      9.01 o 
   0  -4   3        0.01       -0.16      0.11 o 
   1  -4   3      605.51      580.72      7.15 o 
   2  -4   3      533.35      498.78     12.55 o 
   3  -4   3       44.09       42.28      1.74 o 
   4  -4   3        0.30        0.16      0.66 o 
   5  -4   3      169.04      158.13      8.88 o 
   6  -4   3       21.88       23.79     12.03 o 
   7  -4   3        0.11        0.38      0.21 o 
   8  -4   3       43.55       55.30      9.90 o 
  -8  -3   3        6.68       11.26      9.14 o 
  -7  -3   3       19.94       16.85      1.98 o 
  -6  -3   3       50.38       45.02      5.01 o 
  -5  -3   3        1.07        3.53      3.47 o 
  -4  -3   3       46.38       41.44      6.09 o 
  -3  -3   3      272.19      253.93     15.90 o 
  -2  -3   3      403.48      397.19      4.48 o 
  -1  -3   3       13.27       31.84      9.26 o 
   0  -3   3      748.28      717.69      8.27 o 
   1  -3   3       15.17       25.00      4.71 o 
   2  -3   3      398.56      362.18     11.89 o 
   3  -3   3      449.53      418.67      4.58 o 
   4  -3   3      256.17      258.43      4.13 o 
   5  -3   3       26.65       28.49      6.85 o 
   6  -3   3      155.44      142.95      2.45 o 
   7  -3   3       65.34       56.37     10.92 o 
   8  -3   3        1.04        3.18      4.13 o 
   9  -3   3        0.00       -0.02      0.05 o 
  -8  -2   3       13.08       21.20      3.59 o 
  -7  -2   3      236.67      195.17     28.41 o 
  -6  -2   3       16.94       38.86      9.81 o 
  -5  -2   3       63.87       67.58      5.23 o 
  -4  -2   3        7.49        7.61      8.05 o 
  -3  -2   3        0.47        0.19      0.54 o 
  -2  -2   3     1897.81     1682.16     40.15 o 
  -1  -2   3      745.72      668.87      5.96 o 
   0  -2   3      699.47      637.09     29.40 o 
   1  -2   3     1096.25     1094.56     53.88 o 
   2  -2   3      388.94      389.09      8.40 o 
   3  -2   3       48.90       46.29      5.34 o 
   4  -2   3      192.75      185.08      8.83 o 
   5  -2   3      557.14      537.68     13.29 o 
   6  -2   3       17.42       21.34      9.59 o 
   7  -2   3       21.99       18.89      0.78 o 
   8  -2   3       22.89       30.01      7.68 o 
   9  -2   3        0.54        0.14      1.14 o 
  -8  -1   3       33.57       37.96      8.57 o 
  -7  -1   3        0.64        1.15      0.37 o 
  -6  -1   3       64.73       70.40      8.33 o 
  -5  -1   3      313.78      268.40     41.89 o 
  -4  -1   3       78.42       79.22      5.11 o 
  -3  -1   3      162.46      171.21     14.91 o 
  -2  -1   3      659.19      650.37      8.67 o 
  -1  -1   3     2794.65     2610.76     33.40 o 
   0  -1   3     1369.82     1447.96     40.40 o 
   1  -1   3      326.86      335.29      5.15 o 
   2  -1   3     1335.17     1382.91     22.51 o 
   3  -1   3       67.07       70.47      3.82 o 
   4  -1   3        0.09       -0.18      0.35 o 
   5  -1   3       19.77       39.68     10.16 o 
   6  -1   3       80.47       87.23      7.94 o 
   7  -1   3       55.61       64.33      6.65 o 
   8  -1   3        2.05        6.34      7.20 o 
   9  -1   3       27.60       30.90      7.69 o 
  -8   0   3        7.07        8.42      5.19 o 
  -7   0   3        0.66        4.24      2.45 o 
  -6   0   3      390.45      365.91     16.71 o 
  -5   0   3       41.48       41.66      3.82 o 
  -4   0   3        7.36       21.15      5.47 o 
  -3   0   3       14.10       17.85      2.22 o 
  -2   0   3       24.50       43.89      9.97 o 
  -1   0   3     1310.72     1288.59     88.07 o 
   0   0   3      269.51      321.97      8.78 o 
   1   0   3     1264.45     1190.56     37.46 o 
   2   0   3       21.14       22.29      4.33 o 
   3   0   3       74.66       76.09      5.25 o 
   4   0   3       66.82       69.42      4.23 o 
   5   0   3       45.63       52.71      5.32 o 
   6   0   3      273.70      270.51      4.98 o 
   7   0   3      767.95      681.08      3.56 o 
   8   0   3       11.11       16.50      9.78 o 
   9   0   3       43.67       43.14      5.32 o 
  -8   1   3      105.02       96.57      3.58 o 
  -7   1   3       53.37       62.06      6.67 o 
  -6   1   3      198.71      223.74     16.75 o 
  -5   1   3       82.50       84.13      1.68 o 
  -4   1   3      331.96      313.95     23.74 o 
  -3   1   3      448.49      437.83      7.59 o 
  -2   1   3      124.08      142.10      4.50 o 
  -1   1   3        8.62       15.76      8.22 o 
   0   1   3      192.80      240.30     15.27 o 
   1   1   3      586.61      619.24     11.05 o 
   2   1   3       16.30       25.42      4.29 o 
   3   1   3       85.75       95.75      4.91 o 
   4   1   3       22.96       26.88      2.96 o 
   5   1   3       28.90       31.09      8.35 o 
   6   1   3       59.55       73.42      9.96 o 
   7   1   3      329.50      297.84      8.89 o 
   8   1   3        3.45        5.36      3.97 o 
   9   1   3       33.45       40.99      3.82 o 
  -8   2   3        4.74        9.54      1.14 o 
  -7   2   3       52.27       61.32      6.60 o 
  -6   2   3      197.85      171.17     38.55 o 
  -5   2   3       42.82       54.28      4.85 o 
  -4   2   3      853.62      796.68      4.71 o 
  -3   2   3      277.01      265.73     28.51 o 
  -2   2   3       99.16       89.78      5.16 o 
  -1   2   3      170.82      230.15     10.82 o 
   0   2   3     4227.94     4049.44      8.90 o 
   1   2   3        2.34        5.22      4.19 o 
   2   2   3     4642.63     4298.85     69.90 o 
   3   2   3        0.85        3.35      1.85 o 
   4   2   3        7.66       12.40      0.69 o 
   5   2   3      110.58      125.69      9.91 o 
   6   2   3       24.02       42.55     10.08 o 
   7   2   3        1.10        0.73      0.94 o 
   8   2   3       19.06       32.60      7.07 o 
   9   2   3        9.92        8.03      2.04 o 
  -8   3   3      111.68      100.61      8.25 o 
  -7   3   3        1.65        1.03      0.53 o 
  -6   3   3       13.57       20.09      4.70 o 
  -5   3   3       16.38       35.61      6.88 o 
  -4   3   3       10.54       14.68      2.91 o 
  -3   3   3       64.11       72.10      5.29 o 
  -2   3   3       81.99       86.83      3.96 o 
  -1   3   3     1229.04     1230.92     47.27 o 
   0   3   3     2224.29     2176.81     41.61 o 
   1   3   3      526.22      508.69     10.52 o 
   2   3   3     1239.58     1227.55     24.44 o 
   3   3   3      251.85      249.20      6.42 o 
   4   3   3      626.63      576.67      8.29 o 
   5   3   3       35.84       42.09      3.80 o 
   6   3   3       23.77       35.03      5.53 o 
   7   3   3       35.49       32.33      6.82 o 
   8   3   3       70.37       66.01      4.79 o 
   9   3   3        0.01        0.32      0.28 o 
  -8   4   3       58.30       47.08      3.71 o 
  -7   4   3      253.86      220.35     17.28 o 
  -6   4   3      269.31      249.16     18.84 o 
  -5   4   3       53.82       55.37      4.74 o 
  -4   4   3       49.67       52.95      2.46 o 
  -3   4   3       22.22       28.47      9.26 o 
  -2   4   3       26.34       32.00      2.38 o 
  -1   4   3       76.25       80.48      7.62 o 
   0   4   3     2232.56     2167.70     11.84 o 
   1   4   3     1470.29     1556.45     33.93 o 
   2   4   3      352.27      334.41      8.73 o 
   3   4   3      396.18      404.93      8.97 o 
   4   4   3       30.79       42.01      7.42 o 
   5   4   3      690.83      659.36     10.39 o 
   6   4   3       17.56       22.25      2.73 o 
   7   4   3       45.00       48.55      4.95 o 
   8   4   3       93.62       90.11      4.03 o 
   9   4   3       21.40       25.52      2.46 o 
  -8   5   3      299.14      269.07     13.26 o 
  -7   5   3        3.81        6.52      6.50 o 
  -6   5   3      214.07      228.34      7.83 o 
  -5   5   3      170.64      215.79      8.78 o 
  -4   5   3      140.90      173.42      8.12 o 
  -3   5   3      160.04      165.61     19.46 o 
  -2   5   3      234.01      213.10      6.23 o 
  -1   5   3      124.32      136.97      7.80 o 
   0   5   3     5081.96     4725.17      8.99 o 
   1   5   3      581.25      527.65      2.68 o 
   2   5   3      520.11      511.49     14.35 o 
   3   5   3       76.73       79.86      3.79 o 
   4   5   3      121.71      131.50      7.08 o 
   5   5   3       50.68       52.36      3.62 o 
   6   5   3       50.68       54.23      4.11 o 
   7   5   3        2.45        5.41      4.94 o 
   8   5   3        4.28       10.14      2.29 o 
   9   5   3        0.35        3.30      2.96 o 
  -8   6   3       31.32       34.09      2.59 o 
  -7   6   3      269.17      277.26      5.23 o 
  -6   6   3      325.60      310.29      8.41 o 
  -5   6   3       15.41       32.22     10.34 o 
  -4   6   3       62.82       58.49      0.74 o 
  -3   6   3      395.14      400.48     11.07 o 
  -2   6   3      181.05      187.30     21.53 o 
  -1   6   3       17.17       25.46      9.22 o 
   0   6   3       80.49      105.21     17.59 o 
   1   6   3      379.30      348.77     25.22 o 
   2   6   3       14.69       31.54      9.33 o 
   3   6   3      188.56      214.18      8.36 o 
   4   6   3       85.86       87.61     28.00 o 
   5   6   3       15.81       29.80      6.69 o 
   6   6   3        6.60       20.44      9.88 o 
   7   6   3        0.08        1.07      1.16 o 
   8   6   3       56.33       45.68      7.51 o 
  -8   7   3        0.28        0.79      0.73 o 
  -7   7   3       17.05       24.55      8.11 o 
  -6   7   3      353.48      313.61     16.82 o 
  -5   7   3       45.20       57.36      6.84 o 
  -4   7   3     1041.31      903.09      4.32 o 
  -3   7   3       52.11       61.78      7.12 o 
  -2   7   3       21.37       26.46      5.04 o 
  -1   7   3      211.75      256.51     10.25 o 
   0   7   3       46.67       58.30     10.04 o 
   1   7   3      896.39      810.36     10.76 o 
   2   7   3      841.95      798.16     17.16 o 
   3   7   3       23.60       33.16      4.63 o 
   4   7   3       11.73       10.43      7.88 o 
   5   7   3        5.18       12.67      9.93 o 
   6   7   3       17.98       33.86      7.03 o 
   7   7   3        9.66        9.73      2.07 o 
   8   7   3        0.04       -0.08      0.16 o 
  -7   8   3       15.63       22.52      4.07 o 
  -6   8   3      212.23      208.08      6.69 o 
  -5   8   3       24.03       29.22      2.20 o 
  -4   8   3      144.05      166.60     11.53 o 
  -3   8   3      287.28      264.14      6.14 o 
  -2   8   3      755.44      682.46     20.76 o 
  -1   8   3       67.22       64.06      3.42 o 
   0   8   3      245.21      228.69      4.92 o 
   1   8   3     2294.96     2126.07     15.15 o 
   2   8   3       64.68       62.55      4.95 o 
   3   8   3       67.64       77.53      6.22 o 
   4   8   3       45.71       42.59      5.16 o 
   5   8   3       85.49       75.78      6.69 o 
   6   8   3        5.31        9.74      8.21 o 
   7   8   3       84.88       94.03     10.63 o 
   8   8   3        8.64       23.63      7.95 o 
  -7   9   3       45.05       52.68      5.37 o 
  -6   9   3        5.15        8.99      5.45 o 
  -5   9   3        0.56        1.76      0.80 o 
  -4   9   3        0.39        0.56      1.07 o 
  -3   9   3        4.61        6.79      8.34 o 
  -2   9   3      479.30      462.24     13.06 o 
  -1   9   3      136.92      122.79      4.32 o 
   0   9   3      108.75      109.02     30.46 o 
   1   9   3       84.69       68.95     12.43 o 
   2   9   3      118.21      118.98     27.00 o 
   3   9   3      137.78      180.09      5.62 o 
   4   9   3      154.83      152.48      8.28 o 
   5   9   3       88.66       86.71      6.72 o 
   6   9   3        0.81        0.53      0.76 o 
   7   9   3        0.96        4.09      3.01 o 
  -6  10   3       14.86       14.41      5.17 o 
  -5  10   3       31.54       39.23      5.94 o 
  -4  10   3       58.73       57.48      5.33 o 
  -3  10   3      741.98      670.39     14.17 o 
  -2  10   3       61.56       72.89     10.43 o 
  -1  10   3        3.55       14.84      5.97 o 
   0  10   3      159.39      178.08      7.71 o 
   1  10   3        0.66        0.86      0.46 o 
   2  10   3       10.75       10.74      0.26 o 
   3  10   3       14.79       32.21      7.64 o 
   4  10   3       53.67       52.23      5.47 o 
   5  10   3       12.23       26.57      7.49 o 
   6  10   3      102.99      101.10      7.82 o 
   7  10   3        1.72        1.64      4.92 o 
  -6  11   3        8.62       15.26      3.99 o 
  -5  11   3      185.45      161.36      7.52 o 
  -4  11   3       74.11       61.91      5.95 o 
  -3  11   3        4.19        5.49      4.98 o 
  -2  11   3       43.77       41.23      8.42 o 
  -1  11   3      734.35      648.41      6.69 o 
   0  11   3       52.88       54.00      6.73 o 
   1  11   3        0.36        2.64      1.81 o 
   2  11   3        4.79        7.06      5.78 o 
   3  11   3        3.53        8.02      5.28 o 
   4  11   3       63.64       56.52      8.83 o 
   5  11   3        7.08       11.29      7.07 o 
   6  11   3       24.89       21.20      1.33 o 
  -5  12   3       16.33       24.69      3.19 o 
  -4  12   3        0.51        2.13      0.84 o 
  -3  12   3        3.22        5.20      3.12 o 
  -2  12   3      126.13      141.19     10.83 o 
  -1  12   3        0.00        1.63      2.47 o 
   0  12   3       15.81       23.46      4.31 o 
   1  12   3        5.57        8.38      1.46 o 
   2  12   3       69.94       68.85      6.32 o 
   3  12   3        4.06        7.34      5.84 o 
   4  12   3       79.79       65.32      6.37 o 
   5  12   3       31.72       39.66     10.30 o 
  -4  13   3       65.77       62.61      4.23 o 
  -3  13   3        6.98        8.67      8.67 o 
  -2  13   3       88.64       76.18      2.21 o 
  -1  13   3        0.73        3.46      2.39 o 
   0  13   3        0.02       -0.18      0.15 o 
   1  13   3        0.02       -0.18      0.28 o 
   2  13   3        0.12        9.34      4.67 o 
   3  13   3        0.04       -0.11      0.07 o 
   4  13   3        6.59       10.58      8.03 o 
  -2  14   3        7.96        8.61      8.79 o 
  -1  14   3       34.45       46.35      8.88 o 
   0  14   3        5.23        8.37      6.61 o 
   1  14   3       25.51       34.05      2.77 o 
   2  14   3        1.58        4.35      3.22 o 
   3  14   3        3.86        3.98      4.97 o 
  -2 -11   4       22.36       32.48      3.67 o 
  -1 -11   4       37.45       33.35      3.35 o 
   0 -11   4        3.71        5.22      6.66 o 
   1 -11   4       27.03       31.91      3.97 o 
   2 -11   4       10.09       13.81     10.64 o 
   3 -11   4        7.15        8.44      0.96 o 
  -3 -10   4        3.37        8.39      6.85 o 
  -2 -10   4       99.30      102.39      8.23 o 
  -1 -10   4       17.84       27.09     11.04 o 
   0 -10   4       56.71       63.37      8.13 o 
   1 -10   4      263.91      258.02     10.62 o 
   2 -10   4       61.00       61.18      4.25 o 
   3 -10   4        2.00        2.83      2.40 o 
   4 -10   4       80.82       66.36      2.84 o 
  -4  -9   4        5.91        6.90      0.37 o 
  -3  -9   4       13.53       17.30      2.38 o 
  -2  -9   4       28.46       29.28      2.23 o 
  -1  -9   4        1.93       14.21      8.65 o 
   0  -9   4      219.10      231.40     10.20 o 
   1  -9   4       11.31        9.75     10.20 o 
   2  -9   4      122.90      140.73     14.88 o 
   3  -9   4       45.19       40.46      7.13 o 
   4  -9   4        6.06        6.71      7.50 o 
   5  -9   4       17.26       18.67      4.09 o 
  -5  -8   4       35.50       40.25      4.67 o 
  -4  -8   4        0.20        0.07      0.07 o 
  -3  -8   4        5.22       10.17      7.26 o 
  -2  -8   4       64.49       65.33      3.22 o 
  -1  -8   4      178.65      158.41     23.02 o 
   0  -8   4        1.59        3.62      1.80 o 
   1  -8   4       27.41       34.09      5.39 o 
   2  -8   4        3.86        7.54      5.78 o 
   3  -8   4        0.00        0.43      0.41 o 
   4  -8   4        0.24        0.86      1.63 o 
   5  -8   4       42.69       46.97      5.83 o 
   6  -8   4       38.72       38.37      1.70 o 
  -6  -7   4        5.30        7.58      7.07 o 
  -5  -7   4       71.60       62.67      3.65 o 
  -4  -7   4       44.05       48.40      6.19 o 
  -3  -7   4      123.24      121.84      7.06 o 
  -2  -7   4      398.47      383.62      4.61 o 
  -1  -7   4       65.01       62.78      2.82 o 
   0  -7   4       96.44      100.64      8.55 o 
   1  -7   4       12.63       15.80      2.38 o 
   2  -7   4       11.19       12.57      4.72 o 
   3  -7   4       15.75       21.91      5.76 o 
   4  -7   4        8.50       21.28      3.77 o 
   5  -7   4      387.25      376.67     10.08 o 
   6  -7   4        0.69        5.17      5.15 o 
   7  -7   4       26.39       27.48      4.55 o 
  -7  -6   4       28.13       34.87      3.36 o 
  -6  -6   4       37.71       34.66      3.38 o 
  -5  -6   4        0.03        0.52      0.40 o 
  -4  -6   4       46.89       41.81      4.09 o 
  -3  -6   4      174.22      161.68      3.53 o 
  -2  -6   4        1.89        2.34      1.61 o 
  -1  -6   4      326.25      308.89     23.23 o 
   0  -6   4        8.69       34.58      9.07 o 
   1  -6   4       19.39       27.26      8.89 o 
   2  -6   4        1.95        4.37      6.46 o 
   3  -6   4      103.47       88.06      8.36 o 
   4  -6   4      105.52       86.48      1.83 o 
   5  -6   4       26.66       35.20      4.80 o 
   6  -6   4        0.01       -0.02      0.03 o 
   7  -6   4       70.49       61.89      3.24 o 
  -7  -5   4        1.37        4.01      2.45 o 
  -6  -5   4       75.95       64.78      8.46 o 
  -5  -5   4        8.78        9.19      8.84 o 
  -4  -5   4       42.71       56.59      8.81 o 
  -3  -5   4      113.67      130.17     28.64 o 
  -2  -5   4       94.94      111.15     12.79 o 
  -1  -5   4      137.14      165.70      7.21 o 
   0  -5   4       39.15       49.89      5.40 o 
   1  -5   4       41.71       42.85      6.38 o 
   2  -5   4        3.03        3.20      4.99 o 
   3  -5   4       13.80       16.94      9.34 o 
   4  -5   4        0.00       -0.08      0.07 o 
   5  -5   4      158.07      175.40     13.96 o 
   6  -5   4      110.28      121.65      7.95 o 
   7  -5   4       90.93       84.54      8.14 o 
   8  -5   4        7.47       10.35      7.86 o 
  -7  -4   4       11.89       14.74      3.69 o 
  -6  -4   4       27.79       35.94      7.34 o 
  -5  -4   4        0.21        0.14      0.24 o 
  -4  -4   4       28.57       28.96      4.76 o 
  -3  -4   4       16.39       22.77      5.88 o 
  -2  -4   4      245.20      261.02      6.62 o 
  -1  -4   4        8.09       12.39      7.02 o 
   0  -4   4        0.00       -0.18      0.16 o 
   1  -4   4      108.61      129.56      9.59 o 
   2  -4   4        2.16       15.99      9.75 o 
   3  -4   4        5.91        6.65      7.45 o 
   4  -4   4       33.49       50.93      7.33 o 
   5  -4   4      159.52      194.28      8.51 o 
   6  -4   4      480.14      481.71     11.43 o 
   7  -4   4        4.60        5.04      5.27 o 
   8  -4   4        4.22        6.72      5.84 o 
  -8  -3   4       73.71       60.81      6.77 o 
  -7  -3   4        4.56        4.37     11.19 o 
  -6  -3   4       37.03       40.23      2.65 o 
  -5  -3   4       68.58       61.92      4.48 o 
  -4  -3   4       66.38       61.19      3.42 o 
  -3  -3   4      123.81      163.43     15.19 o 
  -2  -3   4     2192.92     2113.47     13.14 o 
  -1  -3   4     1266.53     1351.27      9.12 o 
   0  -3   4        5.51       11.50     10.30 o 
   1  -3   4      189.16      174.61      5.68 o 
   2  -3   4      702.17      640.08      4.73 o 
   3  -3   4        0.12        0.18      0.21 o 
   4  -3   4      327.15      299.40      7.33 o 
   5  -3   4      463.83      448.99     14.11 o 
   6  -3   4      183.92      232.48     11.86 o 
   7  -3   4       79.16       73.60      5.67 o 
   8  -3   4       29.37       39.70      4.46 o 
  -8  -2   4       28.20       25.51      1.29 o 
  -7  -2   4        0.01       -0.04      0.12 o 
  -6  -2   4        5.88        8.01      6.95 o 
  -5  -2   4       48.52       53.97      6.81 o 
  -4  -2   4       27.56       37.48      8.32 o 
  -3  -2   4      182.21      167.97      1.50 o 
  -2  -2   4     1498.29     1373.40     31.63 o 
  -1  -2   4      944.33      885.03      8.47 o 
   0  -2   4      278.20      248.98      5.82 o 
   1  -2   4       10.94       11.60      3.54 o 
   2  -2   4       22.32       43.67      8.11 o 
   3  -2   4       46.73       55.68      7.60 o 
   4  -2   4      519.17      523.10      6.62 o 
   5  -2   4      205.29      247.22      8.02 o 
   6  -2   4      314.63      296.88     10.84 o 
   7  -2   4      223.38      199.47     25.45 o 
   8  -2   4        0.18        2.66      3.58 o 
   9  -2   4        6.08       11.30      1.66 o 
  -8  -1   4       73.94       74.30      4.15 o 
  -7  -1   4       37.63       45.79      5.68 o 
  -6  -1   4      190.26      190.32     10.09 o 
  -5  -1   4      233.94      233.98      8.09 o 
  -4  -1   4       74.62       72.70      3.27 o 
  -3  -1   4      285.38      299.87      9.79 o 
  -2  -1   4      512.96      493.24      7.88 o 
  -1  -1   4      262.42      289.59      7.45 o 
   0  -1   4        2.80        3.33      3.66 o 
   1  -1   4      434.57      484.96     10.21 o 
   2  -1   4       63.02       66.91      5.36 o 
   3  -1   4        0.15       -0.08      0.17 o 
   4  -1   4       92.17       86.92      3.07 o 
   5  -1   4        0.01        0.87      1.30 o 
   6  -1   4      816.35      755.25      6.70 o 
   7  -1   4      293.30      314.65      7.08 o 
   8  -1   4        6.70       10.70      8.67 o 
   9  -1   4        0.37        3.59      2.02 o 
  -8   0   4       44.76       51.39      8.04 o 
  -7   0   4        4.11        5.99      7.70 o 
  -6   0   4        7.82        8.58      8.89 o 
  -5   0   4     1079.41      976.43     10.52 o 
  -4   0   4      689.09      612.86      7.27 o 
  -3   0   4       16.91       21.51      4.20 o 
  -2   0   4       21.23       25.46      8.61 o 
   0   0   4      187.67      209.36     10.09 o 
   1   0   4     2359.64     2218.66     26.16 o 
   2   0   4        8.11       13.74      6.22 o 
   3   0   4      177.80      222.64      8.30 o 
   4   0   4       48.25       42.48     10.96 o 
   5   0   4      114.32      124.87      4.34 o 
   6   0   4       62.10       76.91      9.27 o 
   7   0   4       34.71       41.56      5.72 o 
   8   0   4        8.88       16.74      2.58 o 
   9   0   4       40.72       43.75      5.94 o 
  -8   1   4       22.66       25.10      2.46 o 
  -7   1   4        1.14        2.48      1.07 o 
  -6   1   4      815.33      709.30     21.31 o 
  -5   1   4      282.06      258.89     27.27 o 
  -4   1   4       19.62       29.38      4.51 o 
  -3   1   4       94.50       82.11      2.79 o 
  -2   1   4       46.73       66.53      7.50 o 
  -1   1   4      714.35      669.51      9.60 o 
   0   1   4        1.67        4.45      2.87 o 
   1   1   4       46.52       48.91      6.35 o 
   2   1   4      600.86      576.45      9.33 o 
   3   1   4     2356.06     2086.85      6.55 o 
   4   1   4        2.04        4.14      3.91 o 
   5   1   4      375.13      378.88     20.86 o 
   6   1   4       36.69       36.33      0.72 o 
   7   1   4       18.12       25.39      4.93 o 
   8   1   4       17.49       31.18      8.03 o 
   9   1   4       93.08       92.02     10.89 o 
  -8   2   4        0.24        0.79      1.10 o 
  -7   2   4       55.08       51.96      5.39 o 
  -6   2   4      108.74       93.36      5.29 o 
  -5   2   4      190.74      230.28      9.90 o 
  -4   2   4       73.97       79.45      4.26 o 
  -3   2   4      548.84      524.98      6.04 o 
  -2   2   4        4.93        6.33      3.21 o 
  -1   2   4      404.09      366.96     26.87 o 
   0   2   4        0.00       -0.07      0.07 o 
   1   2   4       11.74       31.14      8.08 o 
   2   2   4      311.75      332.05     10.09 o 
   3   2   4      177.85      179.97      8.92 o 
   4   2   4      124.90      174.28     14.56 o 
   5   2   4       47.86       50.00      5.20 o 
   6   2   4        2.63        5.76      5.82 o 
   7   2   4      225.96      200.74      7.03 o 
   8   2   4        3.73        8.44      6.26 o 
   9   2   4       20.58       18.82      3.79 o 
  -8   3   4       26.48       21.76      4.16 o 
  -7   3   4        8.16       17.79      4.18 o 
  -6   3   4      141.82      155.58      5.77 o 
  -5   3   4       31.73       30.60      0.92 o 
  -4   3   4      709.46      680.41      7.28 o 
  -3   3   4       18.39       21.72      2.21 o 
  -2   3   4      508.42      458.66     24.94 o 
  -1   3   4      379.09      370.56      6.21 o 
   0   3   4     1063.95     1008.14      9.92 o 
   1   3   4      384.17      351.40      1.26 o 
   2   3   4      495.22      473.18      9.00 o 
   3   3   4        5.66        5.71      5.37 o 
   4   3   4       44.88       41.86      7.46 o 
   5   3   4      282.80      273.78      4.72 o 
   6   3   4       25.77       26.65      3.26 o 
   7   3   4       11.03       18.20      9.62 o 
   8   3   4       43.57       37.85      4.58 o 
   9   3   4        0.03        0.02      0.46 o 
  -8   4   4       76.34       73.08      4.63 o 
  -7   4   4       21.55       32.66      9.18 o 
  -6   4   4       74.10       85.60      8.50 o 
  -5   4   4        8.58       24.02      5.15 o 
  -4   4   4      110.73      116.25      8.62 o 
  -3   4   4        4.82        8.04      6.73 o 
  -2   4   4      235.73      252.80      8.80 o 
  -1   4   4      448.36      426.10      6.04 o 
   0   4   4      232.78      220.03     11.03 o 
   1   4   4      393.76      386.44     25.24 o 
   2   4   4      766.84      698.12      8.38 o 
   3   4   4      498.22      461.45     26.19 o 
   4   4   4        6.56        7.66      7.63 o 
   5   4   4       28.51       43.97      8.15 o 
   6   4   4      177.73      180.42     25.21 o 
   7   4   4      264.61      266.44      6.33 o 
   8   4   4       31.13       43.15      6.72 o 
   9   4   4        0.73        1.33      0.70 o 
  -8   5   4       18.98       29.81      4.33 o 
  -7   5   4      138.75      163.25      9.36 o 
  -6   5   4       19.26       26.17      9.10 o 
  -5   5   4       36.06       32.23      5.07 o 
  -4   5   4       10.03       14.52      1.67 o 
  -3   5   4      427.98      429.86     12.46 o 
  -2   5   4     3183.95     2833.90     20.76 o 
  -1   5   4       63.71       57.46      1.76 o 
   0   5   4      505.62      506.22      8.20 o 
   1   5   4      201.38      260.01      8.39 o 
   2   5   4      187.96      205.12      7.31 o 
   3   5   4      265.08      288.45      9.12 o 
   4   5   4      154.77      167.02      3.38 o 
   5   5   4      181.29      204.06      5.14 o 
   6   5   4       19.06       21.48      2.99 o 
   7   5   4       10.52       11.55      9.97 o 
   8   5   4       15.76       19.22      7.53 o 
   9   5   4       11.32       14.03      1.07 o 
  -8   6   4       21.00       30.94      9.35 o 
  -7   6   4       78.73       77.09      4.56 o 
  -6   6   4       35.07       35.82      1.76 o 
  -5   6   4      156.16      180.47      5.77 o 
  -4   6   4       64.40       58.50      5.43 o 
  -3   6   4      305.40      278.70      5.71 o 
  -2   6   4       74.31       69.41      5.47 o 
  -1   6   4      355.01      326.39     29.50 o 
   0   6   4     3107.80     2909.76     17.08 o 
   1   6   4     1094.56      995.81     19.86 o 
   2   6   4      463.78      449.54     21.11 o 
   3   6   4        1.22        2.29      2.24 o 
   4   6   4       80.45       92.16     21.62 o 
   5   6   4        3.56        3.55      3.95 o 
   6   6   4       47.94       47.63      4.80 o 
   7   6   4       14.02       21.30      6.53 o 
   8   6   4        2.03        5.30      4.13 o 
  -7   7   4       44.48       51.26      7.92 o 
  -6   7   4       24.12       22.58      2.22 o 
  -5   7   4        5.32        6.78      2.82 o 
  -4   7   4       30.17       43.80      9.79 o 
  -3   7   4       16.21       35.91      7.27 o 
  -2   7   4        0.36        0.75      0.94 o 
  -1   7   4       49.93       50.59      3.10 o 
   0   7   4      491.46      452.28      5.39 o 
   1   7   4     1429.82     1338.58     24.45 o 
   2   7   4     1041.10      932.46      8.57 o 
   3   7   4      172.23      190.38      7.37 o 
   4   7   4        2.78        8.36      8.15 o 
   5   7   4       46.30       48.82      2.83 o 
   6   7   4       31.35       39.87      9.70 o 
   7   7   4        0.15        2.72      2.09 o 
   8   7   4      194.65      215.26     12.62 o 
  -7   8   4        0.23        2.90      2.21 o 
  -6   8   4        0.61        1.10      0.90 o 
  -5   8   4       34.61       41.36      8.47 o 
  -4   8   4      195.44      213.67      5.81 o 
  -3   8   4      133.32      146.95      3.98 o 
  -2   8   4      215.45      259.02      7.91 o 
  -1   8   4      253.43      242.23      6.95 o 
   0   8   4       57.80       61.70      6.65 o 
   1   8   4     1111.88     1118.99     61.90 o 
   2   8   4       20.17       23.20     10.70 o 
   3   8   4       11.08       25.31      8.53 o 
   4   8   4       79.57       73.98      3.67 o 
   5   8   4       70.28       53.56      5.48 o 
   6   8   4       14.29       25.17      7.09 o 
   7   8   4       55.59       50.71      3.14 o 
   8   8   4       30.97       29.41      1.52 o 
  -7   9   4        7.30       10.60     10.05 o 
  -6   9   4        1.83        4.19      4.41 o 
  -5   9   4        1.24        3.36      1.95 o 
  -4   9   4      148.87      190.75      9.05 o 
  -3   9   4      110.47      105.96      7.27 o 
  -2   9   4      632.77      559.29     14.40 o 
  -1   9   4       24.57       25.41      1.36 o 
   0   9   4       19.83       23.95      4.35 o 
   1   9   4      178.30      229.60     10.08 o 
   2   9   4      202.66      215.68      6.82 o 
   3   9   4       98.98      106.28      9.88 o 
   4   9   4       45.06       50.68      8.65 o 
   5   9   4        0.20       -0.18      0.54 o 
   6   9   4       63.91       61.89      5.34 o 
   7   9   4       31.72       34.99      3.96 o 
  -6  10   4       10.13       22.30      3.18 o 
  -5  10   4       32.84       32.09      3.43 o 
  -4  10   4        0.30        2.64      2.38 o 
  -3  10   4        8.22       10.07      1.89 o 
  -2  10   4      249.43      250.69     10.16 o 
  -1  10   4       76.57       55.88     10.98 o 
   0  10   4       14.18       22.50      2.45 o 
   1  10   4      107.61      118.65      3.67 o 
   2  10   4       28.96       30.99      5.90 o 
   3  10   4       86.31       75.71      7.18 o 
   4  10   4      146.05      133.66     17.19 o 
   5  10   4       91.28       93.45      4.56 o 
   6  10   4       33.03       44.50      7.63 o 
   7  10   4        0.37        1.49      0.93 o 
  -6  11   4       64.56       57.57      5.17 o 
  -5  11   4       12.52       24.18      2.84 o 
  -4  11   4       77.59       69.15      7.04 o 
  -3  11   4        1.98        4.00      2.83 o 
  -2  11   4      296.43      261.09     14.37 o 
  -1  11   4      133.76      140.61      6.58 o 
   0  11   4        0.69        0.63      0.44 o 
   1  11   4        8.52        8.75      5.62 o 
   2  11   4       32.81       36.95      9.48 o 
   3  11   4        2.44        5.33      3.86 o 
   4  11   4       53.08       59.84      6.34 o 
   5  11   4       24.57       26.11      1.60 o 
   6  11   4        0.04       -0.05      0.16 o 
  -5  12   4       17.96       29.64      8.75 o 
  -4  12   4        3.24        6.39      6.84 o 
  -3  12   4       16.55       16.12      3.16 o 
  -2  12   4       11.35       17.98      3.08 o 
  -1  12   4       47.95       43.84     10.56 o 
   0  12   4       32.27       28.69     11.02 o 
   1  12   4        8.48        9.49     10.94 o 
   2  12   4       12.97       13.49      4.84 o 
   3  12   4        0.03        3.54      2.44 o 
   4  12   4        0.83        0.54      1.38 o 
   5  12   4       60.28       50.06      7.23 o 
   6  12   4        8.53       17.07      2.57 o 
  -4  13   4       26.19       35.06      5.43 o 
  -3  13   4       28.22       26.19      0.75 o 
  -2  13   4       67.49       58.08      5.28 o 
  -1  13   4       21.94       24.35      5.23 o 
   0  13   4        0.49        1.04      0.63 o 
   1  13   4        0.50        3.74      3.21 o 
   2  13   4       21.01       22.16      2.39 o 
   3  13   4        0.76        1.70      0.95 o 
   4  13   4        1.87        5.82      4.50 o 
   5  13   4        1.95        3.33      1.87 o 
  -3  14   4       19.43       27.61      6.17 o 
  -2  14   4       13.60       12.83     10.46 o 
  -1  14   4        1.86        4.51      2.78 o 
   0  14   4        0.04        2.78      3.20 o 
   1  14   4        6.45        7.53     10.20 o 
   2  14   4        4.09        5.40      7.55 o 
   3  14   4       38.89       42.56      8.57 o 
   0  15   4       12.70       17.06      2.01 o 
   1  15   4        2.79        6.35      3.57 o 
  -2 -10   5        0.01        0.53      0.85 o 
  -1 -10   5       11.70       24.07      5.13 o 
   0 -10   5       58.65       58.22      8.71 o 
   1 -10   5       25.39       27.20      4.24 o 
   2 -10   5       72.40       71.97      3.42 o 
   3 -10   5        9.54       14.60      9.95 o 
  -4  -9   5        0.72        2.67      1.80 o 
  -3  -9   5        9.44       14.54      1.76 o 
  -2  -9   5        0.28        0.71      0.61 o 
  -1  -9   5        4.35        5.19      4.03 o 
   0  -9   5       57.85       63.96      6.59 o 
   1  -9   5        0.09        1.98      1.92 o 
   2  -9   5       39.93       50.16      6.52 o 
   3  -9   5        3.85        3.96      5.96 o 
   4  -9   5       75.57       65.66      5.67 o 
   5  -9   5        5.50        8.64      5.49 o 
  -5  -8   5       23.24       23.03      2.63 o 
  -4  -8   5       11.56       24.71      5.85 o 
  -3  -8   5       10.79       14.14      0.95 o 
  -2  -8   5       36.45       37.32      2.86 o 
  -1  -8   5       20.03       29.16      4.61 o 
   0  -8   5       47.98       50.41      6.16 o 
   1  -8   5        2.07        4.16      4.86 o 
   2  -8   5      110.58      112.81     10.27 o 
   3  -8   5        1.75        5.02      3.18 o 
   4  -8   5        0.05        0.08      0.20 o 
   5  -8   5       51.44       46.33      5.99 o 
   6  -8   5        2.20        7.46      6.69 o 
  -5  -7   5       20.05       22.20      3.85 o 
  -4  -7   5        0.03        0.12      0.26 o 
  -3  -7   5       17.08       23.54      4.60 o 
  -2  -7   5       17.83       15.63     10.33 o 
  -1  -7   5       93.58       87.67      5.48 o 
   0  -7   5       16.73       28.02      5.92 o 
   1  -7   5       38.94       48.13      4.41 o 
   2  -7   5        0.01        0.00      0.36 o 
   3  -7   5      330.65      317.75      6.15 o 
   4  -7   5       35.80       53.86      9.15 o 
   5  -7   5      141.83      154.67      4.14 o 
   6  -7   5       73.27       60.23      1.17 o 
  -6  -6   5       59.66       55.26      6.42 o 
  -5  -6   5       24.38       19.57      0.51 o 
  -4  -6   5        6.44        8.52      6.72 o 
  -3  -6   5       88.57       88.34     10.04 o 
  -2  -6   5      346.50      305.34     11.88 o 
  -1  -6   5      103.05       90.22      7.81 o 
   0  -6   5       16.53       17.78      2.67 o 
   1  -6   5        9.14       11.65      3.05 o 
   2  -6   5       20.70       38.62      8.09 o 
   3  -6   5       35.38       42.14      3.05 o 
   4  -6   5      119.10      106.42      7.42 o 
   5  -6   5        3.78        2.71      6.96 o 
   6  -6   5        0.00       -0.05      0.03 o 
   7  -6   5      108.26      103.31      6.16 o 
  -6  -5   5        0.04        1.72      2.19 o 
  -5  -5   5       23.58       40.37     10.71 o 
  -4  -5   5       22.39       24.68      1.01 o 
  -3  -5   5       34.79       36.04      1.65 o 
  -2  -5   5      104.66      129.62      3.33 o 
  -1  -5   5      376.24      376.98      8.99 o 
   0  -5   5      235.38      255.97      8.23 o 
   1  -5   5      353.35      345.77      6.09 o 
   2  -5   5       83.03       90.83      7.24 o 
   3  -5   5      195.22      195.20      8.64 o 
   4  -5   5       72.60       66.28      3.16 o 
   5  -5   5        0.71        3.96      3.30 o 
   6  -5   5        3.74        5.96      7.04 o 
   7  -5   5       11.51       21.71      5.58 o 
  -7  -4   5        6.98        8.97      4.69 o 
  -6  -4   5       26.16       21.84      4.17 o 
  -5  -4   5        4.95        6.84      1.42 o 
  -4  -4   5      137.02      135.97      6.86 o 
  -3  -4   5      204.50      224.28      6.40 o 
  -2  -4   5      712.96      670.80      7.56 o 
  -1  -4   5        0.04        0.45      0.81 o 
   0  -4   5       67.48       63.23      1.57 o 
   1  -4   5      221.27      233.36     21.65 o 
   2  -4   5      198.55      207.96     13.21 o 
   3  -4   5        9.88       13.40      2.78 o 
   4  -4   5        1.42        6.83      4.77 o 
   5  -4   5      419.58      370.04      7.06 o 
   6  -4   5        0.80        3.12      1.73 o 
   7  -4   5        1.69        4.97      4.30 o 
   8  -4   5        8.14        8.70      2.41 o 
  -7  -3   5        0.10        0.25      0.44 o 
  -6  -3   5        0.10        0.00      0.65 o 
  -5  -3   5      273.85      284.60      9.02 o 
  -4  -3   5       59.58       60.34      7.67 o 
  -3  -3   5      336.00      336.43     11.20 o 
  -2  -3   5       77.31       88.39     10.20 o 
  -1  -3   5        0.23       -0.03      0.29 o 
   0  -3   5        0.76        0.76      0.54 o 
   1  -3   5      308.46      307.80     15.43 o 
   2  -3   5       21.92       24.92      4.73 o 
   3  -3   5        2.66        5.24      4.60 o 
   4  -3   5        2.46        7.57      5.88 o 
   5  -3   5      104.96       94.90      5.15 o 
   6  -3   5      876.27      801.37      7.96 o 
   7  -3   5      187.44      189.23     11.43 o 
   8  -3   5       30.49       51.63     10.40 o 
  -7  -2   5        2.56        5.56      5.66 o 
  -6  -2   5       42.52       50.61      7.65 o 
  -5  -2   5      210.55      205.46      5.54 o 
  -4  -2   5      311.12      307.89      4.00 o 
  -3  -2   5       50.09       54.14      4.41 o 
  -2  -2   5      387.64      381.69      8.60 o 
  -1  -2   5      990.77      895.64      9.75 o 
   0  -2   5        6.57       13.26     10.69 o 
   1  -2   5      179.49      187.79     22.54 o 
   2  -2   5      124.19      160.11      3.64 o 
   3  -2   5       10.08       15.12     10.49 o 
   4  -2   5        1.76        4.23      3.24 o 
   5  -2   5      299.13      282.36      5.10 o 
   6  -2   5      262.27      226.99      1.96 o 
   7  -2   5      153.71      200.64      8.26 o 
   8  -2   5        9.04       18.07      3.16 o 
  -8  -1   5        4.39        7.67      7.15 o 
  -7  -1   5       21.55       20.68      0.84 o 
  -6  -1   5       62.16       66.59      5.80 o 
  -5  -1   5      145.09      153.63      8.45 o 
  -4  -1   5       70.71       81.34      7.24 o 
  -3  -1   5       38.28       37.41      2.02 o 
  -2  -1   5      767.83      699.90     10.93 o 
  -1  -1   5       48.85       58.21      3.74 o 
   0  -1   5       67.26       65.97      7.67 o 
   1  -1   5      253.60      244.23      5.79 o 
   2  -1   5      363.33      341.31      8.32 o 
   3  -1   5      945.83      877.68      5.15 o 
   4  -1   5      101.22       99.55      3.33 o 
   5  -1   5      174.45      175.50     11.22 o 
   6  -1   5      200.85      186.03     25.17 o 
   7  -1   5        0.01        0.22      0.21 o 
   8  -1   5       12.07       12.14      1.58 o 
   9  -1   5        3.60        7.68      4.90 o 
  -8   0   5       33.05       24.96     10.01 o 
  -7   0   5       64.71       56.60      9.45 o 
  -6   0   5       18.54       36.78      8.89 o 
  -5   0   5        1.81        6.50      4.60 o 
  -4   0   5       92.98       78.61      8.42 o 
  -3   0   5       98.75      106.61      2.25 o 
  -2   0   5      303.08      306.24      7.36 o 
  -1   0   5      198.40      222.44     14.22 o 
   0   0   5      235.09      260.69      9.63 o 
   1   0   5     1343.76     1328.78      8.63 o 
   2   0   5       98.92       91.03      0.47 o 
   3   0   5      145.34      158.47      7.63 o 
   4   0   5       99.84      105.24     18.81 o 
   5   0   5       57.90       52.30      5.32 o 
   6   0   5       30.84       47.84      8.13 o 
   7   0   5       56.89       65.52      4.47 o 
   8   0   5       10.89       19.54      1.71 o 
   9   0   5       52.56       63.45      6.33 o 
  -8   1   5       56.22       48.03      2.36 o 
  -7   1   5       14.50       20.56      5.13 o 
  -6   1   5       18.22       27.45      9.01 o 
  -5   1   5       59.04       65.70      7.57 o 
  -4   1   5       38.77       63.86     10.79 o 
  -3   1   5        0.80        0.74      0.61 o 
  -2   1   5        5.93       15.54      4.79 o 
  -1   1   5     3267.33     3096.66      7.52 o 
   0   1   5      199.98      214.98     12.65 o 
   1   1   5       71.72       78.23      4.95 o 
   2   1   5      362.52      391.61      5.84 o 
   3   1   5      247.84      221.00      3.62 o 
   4   1   5       89.80      100.11      5.45 o 
   5   1   5       23.44       25.38      1.95 o 
   6   1   5       18.90       18.83      3.20 o 
   7   1   5       12.45       16.84      1.45 o 
   8   1   5        4.00        7.29      5.15 o 
   9   1   5        3.00        4.88      1.87 o 
  -8   2   5        1.82        2.73      1.31 o 
  -7   2   5        1.42        1.64      1.40 o 
  -6   2   5       15.27       37.14      9.32 o 
  -5   2   5      515.67      467.41     10.96 o 
  -4   2   5      180.65      204.28     17.43 o 
  -3   2   5      337.26      343.29     11.51 o 
  -2   2   5      388.74      398.29     16.88 o 
  -1   2   5      409.26      409.04     15.31 o 
   0   2   5      104.78      111.94     35.34 o 
   1   2   5      291.49      276.44      9.40 o 
   2   2   5        6.17        8.41      7.86 o 
   3   2   5       68.43       68.02      5.70 o 
   4   2   5      209.13      217.27      7.42 o 
   5   2   5       63.37       62.08      3.43 o 
   6   2   5       18.63       27.96      8.35 o 
   7   2   5       59.45       58.40      8.32 o 
   8   2   5      101.79       94.67      9.33 o 
   9   2   5       18.37       33.39      6.18 o 
  -8   3   5      137.72      124.73      3.57 o 
  -7   3   5       55.93       45.96      7.74 o 
  -6   3   5        4.96        9.03      7.66 o 
  -5   3   5      210.52      206.76      9.13 o 
  -4   3   5      650.68      588.89     18.00 o 
  -3   3   5      463.90      433.94     22.36 o 
  -2   3   5      161.37      225.02      9.90 o 
  -1   3   5       44.34       58.37      6.86 o 
   0   3   5        3.32        6.14      8.18 o 
   1   3   5      137.33      181.19      7.14 o 
   2   3   5     1439.52     1330.16     30.93 o 
   3   3   5      273.69      274.79      6.38 o 
   4   3   5        1.87        4.20      3.03 o 
   5   3   5        2.51        2.41      3.62 o 
   6   3   5        2.87        6.01      4.82 o 
   7   3   5      531.98      502.27      6.10 o 
   8   3   5        7.59       10.27      7.39 o 
   9   3   5        6.14        7.58      7.08 o 
  -8   4   5       19.23       31.69      5.01 o 
  -7   4   5       13.68       14.87      4.55 o 
  -6   4   5       76.32       81.43      5.49 o 
  -5   4   5      102.83      121.06      9.53 o 
  -4   4   5       12.65       30.89      6.17 o 
  -3   4   5        0.66        3.16      1.85 o 
  -2   4   5       53.79       66.71      5.01 o 
  -1   4   5      953.50      870.89     24.49 o 
   0   4   5      465.21      440.01      7.76 o 
   1   4   5      105.79      110.46      7.27 o 
   2   4   5      140.19      183.57     10.90 o 
   3   4   5      595.69      566.27      8.22 o 
   4   4   5      561.77      485.16      4.48 o 
   5   4   5      143.98      137.35      4.96 o 
   6   4   5        0.54        4.44      3.79 o 
   7   4   5       75.68       83.87     10.20 o 
   8   4   5        0.79        2.87      1.75 o 
   9   4   5       46.22       41.28      2.48 o 
  -8   5   5       12.70       26.35      4.84 o 
  -7   5   5       11.71       16.73     10.01 o 
  -6   5   5       57.18       57.95     11.33 o 
  -5   5   5        4.75        6.45      4.73 o 
  -4   5   5       24.32       27.32      9.50 o 
  -3   5   5        0.13        2.72      3.74 o 
  -2   5   5      335.44      309.37     21.19 o 
  -1   5   5       31.61       44.24      5.53 o 
   0   5   5       58.13       59.36      4.18 o 
   1   5   5     1040.72     1043.22      9.83 o 
   2   5   5      106.54      138.65      8.31 o 
   3   5   5     1396.70     1315.01      7.97 o 
   4   5   5       42.48       44.96      5.75 o 
   5   5   5      221.28      225.66      8.18 o 
   6   5   5        5.86        8.59      5.07 o 
   7   5   5        6.29       13.79      3.71 o 
   8   5   5        0.00       -0.11      0.07 o 
   9   5   5       13.53       26.34      5.03 o 
  -8   6   5        2.65        3.90      4.73 o 
  -7   6   5        2.09        2.74      2.43 o 
  -6   6   5       31.94       34.70      6.90 o 
  -5   6   5      283.60      289.94     10.55 o 
  -4   6   5        3.87        2.55      6.95 o 
  -3   6   5       10.72       29.76      7.53 o 
  -2   6   5      264.94      240.87      0.26 o 
  -1   6   5       76.21       95.07     11.12 o 
   0   6   5       50.54       52.05      7.09 o 
   1   6   5        1.01        4.20      3.20 o 
   2   6   5      718.45      664.45      5.44 o 
   3   6   5      255.82      244.87     31.33 o 
   4   6   5        1.40        9.58      4.26 o 
   5   6   5       49.51       49.70      4.01 o 
   6   6   5       40.65       40.28      2.92 o 
   7   6   5        1.44        2.94      1.17 o 
   8   6   5        0.16        0.71      0.82 o 
  -7   7   5       16.79       20.09      7.47 o 
  -6   7   5       20.28       29.77      4.73 o 
  -5   7   5      149.63      146.82      4.25 o 
  -4   7   5        1.20        5.79      7.04 o 
  -3   7   5      195.50      206.42      6.26 o 
  -2   7   5       77.68       79.41      4.67 o 
  -1   7   5      352.55      323.91      8.98 o 
   0   7   5        2.45        2.18      1.02 o 
   1   7   5      121.37      169.24     13.76 o 
   2   7   5      273.88      296.00      7.67 o 
   3   7   5       83.28       89.38      6.46 o 
   4   7   5       25.44       37.59      5.93 o 
   5   7   5        3.23        6.75      6.54 o 
   6   7   5       50.24       62.11      9.29 o 
   7   7   5       15.85       30.76      8.94 o 
   8   7   5       68.94       66.16      7.28 o 
  -7   8   5       57.55       54.83      7.56 o 
  -6   8   5        8.04       10.51     10.73 o 
  -5   8   5       55.74       58.40      8.24 o 
  -4   8   5       87.57       81.92      5.33 o 
  -3   8   5        3.74        7.05      5.96 o 
  -2   8   5       12.41       20.71      5.65 o 
  -1   8   5       26.36       31.73      5.79 o 
   0   8   5      200.32      186.28     20.77 o 
   1   8   5      468.34      413.81      5.13 o 
   2   8   5       54.25       61.97      9.56 o 
   3   8   5       20.53       22.19      3.87 o 
   4   8   5       45.68       51.57      4.76 o 
   5   8   5       57.24       61.01      4.58 o 
   6   8   5        0.07        0.28      0.27 o 
   7   8   5        3.46        7.18      5.41 o 
   8   8   5        0.73        1.66      2.06 o 
  -7   9   5        9.62       11.99      2.08 o 
  -6   9   5       25.13       28.58      5.82 o 
  -5   9   5       42.43       44.48      4.97 o 
  -4   9   5       58.89       62.17      4.33 o 
  -3   9   5      106.74      117.28      9.73 o 
  -2   9   5      161.37      174.01      4.57 o 
  -1   9   5       36.91       43.96      4.01 o 
   0   9   5       95.26      102.53      1.84 o 
   1   9   5       24.00       37.67      9.56 o 
   2   9   5       77.70       63.15      4.09 o 
   3   9   5       34.44       33.10      8.44 o 
   4   9   5      189.65      165.66     13.44 o 
   5   9   5       60.91       55.99      8.32 o 
   6   9   5       15.44       24.19      2.91 o 
   7   9   5       29.21       42.89      6.41 o 
   8   9   5        3.85        4.48      5.04 o 
  -6  10   5        4.34        8.48      7.03 o 
  -5  10   5       14.25       40.04      9.81 o 
  -4  10   5        6.50       13.37      8.15 o 
  -3  10   5        3.60        8.29      6.09 o 
  -2  10   5       61.38       59.70      4.16 o 
  -1  10   5       95.42       90.28      2.71 o 
   0  10   5       12.98       14.40      9.38 o 
   1  10   5        0.96        1.84      1.87 o 
   2  10   5      174.55      218.34      7.81 o 
   3  10   5       86.83       83.57      3.94 o 
   4  10   5       80.20       72.07      4.28 o 
   5  10   5      121.03      107.60      3.88 o 
   6  10   5      161.51      167.91      7.36 o 
   7  10   5        0.07        0.01      0.14 o 
  -6  11   5      103.43       84.67      3.29 o 
  -5  11   5       26.03       32.05      4.69 o 
  -4  11   5       22.93       41.14     10.10 o 
  -3  11   5        0.03        0.02      0.25 o 
  -2  11   5      100.95       95.97      6.84 o 
  -1  11   5       24.68       23.09      4.54 o 
   0  11   5       24.17       34.48      3.10 o 
   1  11   5      212.22      181.68     13.60 o 
   2  11   5      286.47      291.66      7.88 o 
   3  11   5       48.26       52.85      4.02 o 
   4  11   5        7.88       10.45      8.03 o 
   5  11   5      138.09      137.39      5.90 o 
   6  11   5        0.15       -0.07      0.45 o 
  -5  12   5       25.63       29.34      3.97 o 
  -4  12   5        8.03       11.27      7.68 o 
  -3  12   5       66.96       69.98      4.87 o 
  -2  12   5        5.26        9.33      8.34 o 
  -1  12   5       86.87       91.60      6.83 o 
   0  12   5        2.53        6.67      6.36 o 
   1  12   5      123.03      137.75      5.07 o 
   2  12   5       18.09       20.36      2.03 o 
   3  12   5        3.04        8.69      8.60 o 
   4  12   5       16.35       28.18      5.18 o 
   5  12   5       15.53       18.48      1.98 o 
   6  12   5       14.58       22.73      3.03 o 
  -4  13   5       39.62       34.70      6.90 o 
  -3  13   5       45.55       50.80      5.13 o 
  -2  13   5       67.36       63.99      7.20 o 
  -1  13   5      170.25      164.28      4.50 o 
   0  13   5        0.08        0.01      0.18 o 
   1  13   5       40.92       57.92     10.68 o 
   2  13   5      118.59      103.94      9.20 o 
   3  13   5       31.58       47.30      7.35 o 
   4  13   5        0.00       -0.05      0.04 o 
   5  13   5        0.29       -0.06      0.45 o 
  -3  14   5        0.00       -0.07      0.07 o 
  -2  14   5       18.95       28.06      5.80 o 
  -1  14   5        1.04        0.67      0.86 o 
   0  14   5       25.73       24.76      3.69 o 
   1  14   5       11.93       14.32      1.10 o 
   2  14   5       22.08       22.44      9.18 o 
   3  14   5        3.75        6.93      6.26 o 
   4  14   5       36.71       42.84      7.72 o 
  -1  15   5        2.82        4.51      3.34 o 
   0  15   5       14.25       17.78      3.63 o 
   1  15   5       14.34       13.78      1.37 o 
   2  15   5        9.87       12.56      1.63 o 
   0 -10   6       53.29       57.04      5.52 o 
   1 -10   6       18.83       21.68      5.09 o 
  -2  -9   6        9.59       21.14      5.37 o 
  -1  -9   6       41.09       40.09      7.48 o 
   0  -9   6       92.11       77.38      7.70 o 
   1  -9   6       37.02       50.60      6.77 o 
   2  -9   6        2.25        5.55      4.75 o 
   3  -9   6        7.90       13.76      9.55 o 
   4  -9   6       13.07       23.67      2.72 o 
  -4  -8   6        3.22        5.66      3.48 o 
  -3  -8   6        5.23       11.31      8.18 o 
  -2  -8   6       16.76       27.94      4.70 o 
  -1  -8   6       26.19       26.11      3.76 o 
   0  -8   6       18.30       26.29      6.01 o 
   1  -8   6       28.73       41.96      9.58 o 
   2  -8   6        2.09        7.14      5.85 o 
   3  -8   6       68.67       68.25      5.19 o 
   4  -8   6        6.33       11.85      9.95 o 
   5  -8   6        2.45        4.19      4.59 o 
  -5  -7   6       17.60       19.04      6.13 o 
  -4  -7   6       16.85       19.71      4.60 o 
  -3  -7   6       14.15       27.35      7.03 o 
  -2  -7   6       44.79       44.64      3.03 o 
  -1  -7   6       18.11       23.30      8.55 o 
   0  -7   6      218.02      204.86     25.69 o 
   1  -7   6      332.02      297.31     20.77 o 
   2  -7   6       17.76       18.86      1.78 o 
   3  -7   6       15.25       13.15      2.20 o 
   4  -7   6        0.06        0.04      0.15 o 
   5  -7   6      121.79      124.40      9.30 o 
   6  -7   6        0.54        0.42      0.77 o 
  -5  -6   6        9.74       14.08      9.12 o 
  -4  -6   6       61.86       58.16      9.83 o 
  -3  -6   6       46.73       59.31      8.01 o 
  -2  -6   6        0.01        0.10      0.15 o 
  -1  -6   6      373.59      332.15      8.69 o 
   0  -6   6      325.32      290.01     10.69 o 
   1  -6   6      362.43      327.19      6.33 o 
   2  -6   6       20.17       26.16      8.40 o 
   3  -6   6      209.29      192.39      6.84 o 
   4  -6   6        0.40        3.06      3.57 o 
   5  -6   6        3.39        7.23      6.58 o 
   6  -6   6        0.05       -0.07      0.10 o 
   7  -6   6      195.35      184.61      7.18 o 
  -6  -5   6        2.66        5.81      3.58 o 
  -5  -5   6        4.24        4.43      6.07 o 
  -4  -5   6       89.72       85.12      5.48 o 
  -3  -5   6       29.83       34.85      3.40 o 
  -2  -5   6      265.58      245.41      4.27 o 
  -1  -5   6      118.15      117.97      9.70 o 
   0  -5   6        4.90       11.01      8.85 o 
   1  -5   6      394.27      337.70     14.81 o 
   2  -5   6      128.46      134.83     14.37 o 
   3  -5   6       17.95       31.68      6.75 o 
   4  -5   6       76.23       66.63      1.81 o 
   5  -5   6       49.93       54.09      5.90 o 
   6  -5   6        6.96        9.57      8.86 o 
   7  -5   6       63.41       53.11      1.27 o 
  -6  -4   6       31.23       31.51      9.48 o 
  -5  -4   6      134.99      142.16      6.57 o 
  -4  -4   6      289.45      325.13     11.36 o 
  -3  -4   6      562.36      502.54     28.89 o 
  -2  -4   6      349.05      311.52     10.69 o 
  -1  -4   6      137.29      165.52      5.21 o 
   0  -4   6        0.00        0.32      1.03 o 
   1  -4   6       60.11       69.65      8.33 o 
   2  -4   6        7.14       13.12     10.51 o 
   3  -4   6      202.45      178.09      5.92 o 
   4  -4   6       39.73       37.64      3.05 o 
   5  -4   6       50.76       61.60      8.28 o 
   6  -4   6       21.92       39.09      9.01 o 
   7  -4   6       58.06       61.12      5.67 o 
   8  -4   6        3.63        9.16      9.23 o 
  -7  -3   6       12.97       17.27      1.85 o 
  -6  -3   6        8.09       12.50     10.99 o 
  -5  -3   6       18.28       19.55      5.41 o 
  -4  -3   6       61.32       56.19      5.27 o 
  -3  -3   6      269.39      261.70     23.69 o 
  -2  -3   6       10.98       13.81      8.34 o 
  -1  -3   6       91.15      123.24     13.93 o 
   0  -3   6        8.43       12.22      1.45 o 
   1  -3   6       13.98       15.08      3.48 o 
   2  -3   6        1.02        5.65      4.32 o 
   3  -3   6        8.92       10.13      0.72 o 
   4  -3   6      553.10      504.12      8.84 o 
   5  -3   6        5.11        6.45      7.31 o 
   6  -3   6        6.25       10.54      8.57 o 
   7  -3   6        0.18        0.29      0.52 o 
   8  -3   6       74.82       61.00      6.76 o 
  -7  -2   6       26.64       35.61      4.92 o 
  -6  -2   6        0.03        0.10      0.32 o 
  -5  -2   6       12.03       14.06      8.84 o 
  -4  -2   6      165.98      152.14      3.10 o 
  -3  -2   6       40.98       50.77      8.18 o 
  -2  -2   6       52.67       52.83      4.15 o 
  -1  -2   6       15.67       28.68      4.76 o 
   0  -2   6       75.80       75.41      1.67 o 
   1  -2   6       76.37       69.54      2.88 o 
   2  -2   6      377.98      364.21      7.71 o 
   3  -2   6      288.62      329.09      8.46 o 
   4  -2   6       21.68       46.52      9.80 o 
   5  -2   6       54.87       54.85      3.91 o 
   6  -2   6       16.38       33.59     10.33 o 
   7  -2   6       55.93       47.40      5.27 o 
   8  -2   6        1.21        2.31      1.00 o 
  -7  -1   6        6.44       10.00      6.90 o 
  -6  -1   6        1.27        3.14      3.18 o 
  -5  -1   6       31.78       37.06      3.10 o 
  -4  -1   6       65.70       65.46      6.27 o 
  -3  -1   6       25.98       30.66      9.10 o 
  -2  -1   6        0.22        0.74      1.19 o 
  -1  -1   6        4.62       10.06      8.29 o 
   0  -1   6       13.86       26.68      5.22 o 
   1  -1   6       17.56       32.45      5.61 o 
   2  -1   6        1.09        5.10      5.27 o 
   3  -1   6       26.86       21.77      8.42 o 
   4  -1   6      476.28      460.38     13.97 o 
   5  -1   6        4.68        6.91      5.35 o 
   6  -1   6      132.89      131.90      8.18 o 
   7  -1   6      154.27      124.25      9.11 o 
   8  -1   6       33.60       49.61      9.19 o 
  -7   0   6      101.54       84.69      2.63 o 
  -6   0   6       40.21       46.35      6.69 o 
  -5   0   6       79.78       74.75      7.95 o 
  -4   0   6      192.38      166.18      2.67 o 
  -3   0   6        4.15        6.72      4.28 o 
  -2   0   6       18.22       22.06      1.14 o 
  -1   0   6      553.31      505.76      5.82 o 
   0   0   6        0.17        1.52      1.74 o 
   1   0   6       49.35       58.60      6.00 o 
   2   0   6        0.68        0.58      0.45 o 
   3   0   6      581.41      610.46     10.05 o 
   4   0   6      201.54      240.42     11.14 o 
   5   0   6        2.04        5.36      6.42 o 
   6   0   6       10.89       25.85      6.14 o 
   7   0   6      213.19      226.53      9.81 o 
   8   0   6       98.47       92.03      5.60 o 
   9   0   6       31.59       43.46      8.01 o 
  -8   1   6        0.29        2.19      1.96 o 
  -7   1   6        8.99       23.17      4.52 o 
  -6   1   6      242.04      225.80      7.97 o 
  -5   1   6       82.22       78.28      5.04 o 
  -4   1   6        0.32        0.96      1.16 o 
  -3   1   6      141.98      176.26      7.78 o 
  -2   1   6      146.00      150.01      5.80 o 
  -1   1   6      274.88      276.58      3.61 o 
   0   1   6      265.25      242.76      2.79 o 
   1   1   6      122.54      139.61      6.56 o 
   2   1   6      176.21      197.30      4.67 o 
   3   1   6        0.00        0.65      1.60 o 
   4   1   6      282.51      266.44     28.49 o 
   5   1   6        3.18        6.28      5.56 o 
   6   1   6      467.89      398.91     20.51 o 
   7   1   6        0.02        0.80      1.30 o 
   8   1   6        0.69        1.04      0.84 o 
   9   1   6       30.92       29.13      7.32 o 
  -8   2   6       14.02       31.29      6.47 o 
  -7   2   6        0.08        0.66      0.56 o 
  -6   2   6       68.73       68.94      7.10 o 
  -5   2   6       49.26       56.44      8.31 o 
  -4   2   6       81.30       75.51      7.86 o 
  -3   2   6       14.61       30.54      9.97 o 
  -2   2   6       66.41       77.54      8.23 o 
  -1   2   6      561.27      584.77      9.50 o 
   0   2   6       70.12       64.45      6.21 o 
   1   2   6        6.91       13.10      2.79 o 
   2   2   6      654.92      595.19      2.29 o 
   3   2   6       11.33       23.39      3.18 o 
   4   2   6        2.84        5.20      3.53 o 
   5   2   6      103.55      132.87     15.52 o 
   6   2   6       25.94       35.53      5.66 o 
   7   2   6       41.28       51.05      7.38 o 
   8   2   6       81.49       80.65      5.51 o 
   9   2   6       26.39       38.88      7.91 o 
  -8   3   6       10.03       11.90     10.72 o 
  -7   3   6       36.71       54.04      9.56 o 
  -6   3   6       61.35       58.61      3.81 o 
  -5   3   6        5.62        7.52      1.58 o 
  -4   3   6      574.31      521.53      9.67 o 
  -3   3   6        0.73        3.61      3.10 o 
  -2   3   6      101.91      115.09     27.11 o 
  -1   3   6       94.07      148.82     11.85 o 
   0   3   6      804.21      776.40      7.88 o 
   1   3   6      240.33      235.12      2.83 o 
   2   3   6      382.29      375.49     10.51 o 
   3   3   6        8.47       15.19      2.27 o 
   4   3   6       79.16       78.77      7.50 o 
   5   3   6       23.61       29.41      9.30 o 
   6   3   6       14.25       25.48      8.27 o 
   7   3   6      203.93      202.94     26.03 o 
   8   3   6       39.54       35.94      7.99 o 
   9   3   6        0.54        0.61      0.38 o 
  -8   4   6        0.02       -0.18      0.13 o 
  -7   4   6       12.46       15.80      2.18 o 
  -6   4   6        0.00       -0.07      0.15 o 
  -5   4   6      453.86      420.81      4.11 o 
  -4   4   6      335.43      308.04      3.91 o 
  -3   4   6      103.01      141.51     14.03 o 
  -2   4   6       98.00      102.62     28.49 o 
  -1   4   6       17.38       21.93      6.76 o 
   0   4   6       38.58       39.58      3.75 o 
   1   4   6      281.87      316.60      8.95 o 
   2   4   6      171.91      211.87      8.68 o 
   3   4   6        7.87       13.79      3.41 o 
   4   4   6      356.41      338.84      2.72 o 
   5   4   6      137.31      169.69     15.28 o 
   6   4   6       47.59       48.52      1.17 o 
   7   4   6      186.07      201.00     14.07 o 
   8   4   6        6.86       11.07      7.96 o 
   9   4   6       52.33       53.95      3.04 o 
  -7   5   6      125.56      130.71      4.73 o 
  -6   5   6       54.58       56.78      8.06 o 
  -5   5   6       21.26       38.58      6.09 o 
  -4   5   6       54.63       67.36      8.55 o 
  -3   5   6        0.66        1.12      0.52 o 
  -2   5   6       47.05       46.03      5.99 o 
  -1   5   6       82.35       84.99      2.56 o 
   0   5   6        0.05       -0.18      0.19 o 
   1   5   6      229.75      248.16      7.73 o 
   2   5   6       41.85       54.13      9.42 o 
   3   5   6       17.81       20.73      4.04 o 
   4   5   6      129.30      136.94     10.18 o 
   5   5   6       40.70       46.16      7.26 o 
   6   5   6      237.74      278.00      9.90 o 
   7   5   6        0.55        2.90      2.28 o 
   8   5   6       25.09       24.36      1.15 o 
   9   5   6       16.18       24.04      3.17 o 
  -7   6   6        2.96        7.18      6.08 o 
  -6   6   6        1.22        2.26      2.01 o 
  -5   6   6       39.38       38.93      4.45 o 
  -4   6   6       40.31       47.58      5.12 o 
  -3   6   6       50.97       48.47      2.78 o 
  -2   6   6        0.00       -0.15      0.10 o 
  -1   6   6      164.63      147.44      6.21 o 
   0   6   6      432.91      404.14      4.73 o 
   1   6   6       46.46       52.31      7.69 o 
   2   6   6      115.94      107.23     10.73 o 
   3   6   6      588.48      525.77      5.25 o 
   4   6   6       55.42       64.21      8.84 o 
   5   6   6       34.98       49.76      5.87 o 
   6   6   6       13.35       27.40      5.96 o 
   7   6   6        0.38        3.77      2.37 o 
   8   6   6       11.81       15.65      1.50 o 
  -7   7   6        2.47        4.66      4.30 o 
  -6   7   6        4.19        8.79      7.72 o 
  -5   7   6       21.51       28.04      2.39 o 
  -4   7   6       81.96       75.32      9.54 o 
  -3   7   6      314.71      352.67      8.61 o 
  -2   7   6      143.18      164.71      8.53 o 
  -1   7   6       31.74       37.35      5.25 o 
   0   7   6       88.22       93.98      9.03 o 
   1   7   6        8.54       17.50      5.01 o 
   2   7   6       40.97       48.95      4.17 o 
   3   7   6       25.18       28.59      2.98 o 
   4   7   6       66.93       71.71      5.00 o 
   5   7   6       75.23       69.93      2.13 o 
   6   7   6       37.39       36.24      4.97 o 
   7   7   6        6.78        8.04      9.05 o 
   8   7   6      141.17      140.04     14.52 o 
  -7   8   6        3.93        5.59      5.32 o 
  -6   8   6       28.59       31.11      6.42 o 
  -5   8   6       61.91       66.92      8.89 o 
  -4   8   6      199.60      201.55      5.71 o 
  -3   8   6        2.92        8.56      6.22 o 
  -2   8   6       69.88       71.66      8.93 o 
  -1   8   6      634.18      617.01      9.15 o 
   0   8   6       68.79       59.05      2.18 o 
   1   8   6      244.07      276.69      9.51 o 
   2   8   6        3.44        9.28      6.76 o 
   3   8   6        8.70       20.86      5.82 o 
   4   8   6      431.36      383.71      4.51 o 
   5   8   6      264.23      234.70      7.97 o 
   6   8   6       34.81       30.57      3.90 o 
   7   8   6        6.94       16.28      8.87 o 
   8   8   6       45.04       47.59      4.12 o 
  -6   9   6        0.79        2.16      1.08 o 
  -5   9   6       17.76       28.38      5.91 o 
  -4   9   6       25.14       29.55      4.43 o 
  -3   9   6      193.68      199.40      2.43 o 
  -2   9   6       67.75       63.57      1.64 o 
  -1   9   6       24.07       33.63      8.73 o 
   0   9   6      124.42      151.74      4.48 o 
   1   9   6       99.01      117.82      6.30 o 
   2   9   6       71.73       64.63      1.77 o 
   3   9   6        0.20        1.87      1.99 o 
   4   9   6      201.42      240.24      7.51 o 
   5   9   6      153.65      156.48     11.44 o 
   6   9   6       17.60       27.30      8.37 o 
   7   9   6        0.78        1.24      0.93 o 
   8   9   6       17.29       15.70      5.59 o 
  -6  10   6      100.53       89.60      5.84 o 
  -5  10   6       23.16       38.52      5.40 o 
  -4  10   6      121.56      178.96      9.98 o 
  -3  10   6      182.51      204.74      8.00 o 
  -2  10   6      104.72      127.37     10.18 o 
  -1  10   6        9.95       12.18      9.39 o 
   0  10   6       20.38       21.36      3.14 o 
   1  10   6      324.69      268.86      4.52 o 
   2  10   6      106.38       92.40      2.16 o 
   3  10   6        2.28        4.98      2.53 o 
   4  10   6        0.12       -0.03      0.15 o 
   5  10   6       22.95       25.08      7.13 o 
   6  10   6        1.07        2.76      2.25 o 
   7  10   6        9.86       12.43      1.00 o 
  -5  11   6        2.07        4.79      2.62 o 
  -4  11   6       35.18       29.77      3.41 o 
  -3  11   6       38.39       42.22      4.45 o 
  -2  11   6        0.63        5.61      5.34 o 
  -1  11   6        5.84        8.83      1.48 o 
   0  11   6        0.92        3.10      2.52 o 
   1  11   6      632.34      545.20      7.89 o 
   2  11   6      171.70      151.57     12.76 o 
   3  11   6        0.06        0.69      0.46 o 
   4  11   6       44.36       52.76      6.52 o 
   5  11   6       82.37       80.37      5.18 o 
   6  11   6       29.33       34.57      6.91 o 
   7  11   6        3.70        4.45      3.59 o 
  -5  12   6        0.00       -0.18      0.21 o 
  -4  12   6        4.91       11.20      8.26 o 
  -3  12   6       13.32       25.05      5.09 o 
  -2  12   6       20.25       18.39      1.23 o 
  -1  12   6        8.76       13.54     10.94 o 
   0  12   6       45.85       38.75      1.57 o 
   1  12   6      208.74      173.25      7.44 o 
   2  12   6       10.90       20.80      2.32 o 
   3  12   6        5.14       11.66      8.68 o 
   4  12   6        9.81       10.92      2.30 o 
   5  12   6        6.12        7.27      5.85 o 
   6  12   6       28.83       45.72     11.02 o 
  -4  13   6        0.71        0.80      0.47 o 
  -3  13   6        3.41        5.40      4.70 o 
  -2  13   6        0.00       -0.09      0.12 o 
  -1  13   6       88.35       80.64      2.75 o 
   0  13   6       17.20       19.59      3.20 o 
   1  13   6       32.71       41.41      5.43 o 
   2  13   6       11.65       14.57      1.70 o 
   3  13   6       19.32       16.05      8.27 o 
   4  13   6       13.71       10.80      4.99 o 
   5  13   6        0.68        4.15      3.71 o 
  -3  14   6        3.10        6.96      3.89 o 
  -2  14   6       73.24       66.85      1.95 o 
  -1  14   6       25.94       24.85      3.37 o 
   0  14   6      112.30       95.02      2.55 o 
   1  14   6        5.19       10.74      7.53 o 
   2  14   6       29.79       31.12      3.66 o 
   3  14   6       22.32       27.87     10.51 o 
   4  14   6       19.51       29.80      8.59 o 
  -1  15   6        0.94        0.73      2.03 o 
   0  15   6       50.85       63.31     10.19 o 
   1  15   6        1.22        1.97      0.84 o 
   2  15   6       16.27       17.81      2.68 o 
  -1  -9   7       51.50       50.44      6.28 o 
   0  -9   7       23.70       30.85      7.40 o 
   1  -9   7       10.04       14.36     10.38 o 
   2  -9   7        8.17       14.60      9.30 o 
  -3  -8   7        6.78        7.48      7.81 o 
  -2  -8   7      102.29       90.17      5.21 o 
  -1  -8   7        6.85       12.93      9.15 o 
   0  -8   7        0.00        0.80      1.27 o 
   1  -8   7       66.94       54.49      1.84 o 
   2  -8   7        6.60       11.75      2.66 o 
   3  -8   7        1.02        2.49      1.89 o 
   4  -8   7        0.75        0.78      0.84 o 
  -4  -7   7        7.41       11.92     11.34 o 
  -3  -7   7       17.40       18.91      7.51 o 
  -2  -7   7        0.74        0.13      0.78 o 
  -1  -7   7       11.79       14.88      6.05 o 
   0  -7   7       95.44       83.19      2.82 o 
   1  -7   7       69.68       64.76      1.85 o 
   2  -7   7       73.99       63.83      5.67 o 
   3  -7   7        0.46        0.80      0.85 o 
   4  -7   7       14.53       18.86      7.86 o 
   5  -7   7        0.59        1.67      1.01 o 
  -5  -6   7       13.71       12.80      1.29 o 
  -4  -6   7      216.69      239.36      9.27 o 
  -3  -6   7        0.00       -0.11      0.07 o 
  -2  -6   7      146.94      118.80      0.74 o 
  -1  -6   7        0.00        1.00      2.01 o 
   0  -6   7        0.05       -0.14      0.17 o 
   1  -6   7      116.02      113.42      1.32 o 
   2  -6   7        8.37        7.00      8.90 o 
   3  -6   7        3.11        6.11      6.66 o 
   4  -6   7       51.76       53.61      5.81 o 
   5  -6   7       23.60       30.23      7.16 o 
   6  -6   7       20.75       34.42      7.07 o 
  -5  -5   7       50.88       42.44      0.82 o 
  -4  -5   7        8.45       11.70      9.15 o 
  -3  -5   7       34.82       37.73      3.93 o 
  -2  -5   7      188.95      166.70      3.33 o 
  -1  -5   7      104.42      101.90      4.77 o 
   0  -5   7      350.70      322.76     11.69 o 
   1  -5   7       19.05       18.44      4.57 o 
   2  -5   7      112.56      171.03      7.71 o 
   3  -5   7       10.06       14.02      1.14 o 
   4  -5   7       76.65       72.51      3.35 o 
   5  -5   7        0.00       -0.11      0.07 o 
   6  -5   7       15.35       29.22      5.03 o 
   7  -5   7        0.00       -0.08      0.15 o 
  -6  -4   7        3.26        7.89      6.13 o 
  -5  -4   7       13.90       27.99      4.06 o 
  -4  -4   7       33.52       34.83      1.41 o 
  -3  -4   7        0.64        3.45      2.27 o 
  -2  -4   7       81.57       78.67      2.15 o 
  -1  -4   7       32.21       40.79      6.00 o 
   0  -4   7        2.94        4.55      2.43 o 
   1  -4   7      319.78      314.52      6.96 o 
   2  -4   7       44.96       45.94      9.59 o 
   3  -4   7        4.69        4.62      8.04 o 
   4  -4   7       65.92       62.23      7.82 o 
   5  -4   7       28.50       27.59      1.35 o 
   6  -4   7       21.60       33.30      6.78 o 
   7  -4   7        2.52        6.39      5.79 o 
  -6  -3   7        2.14        4.17      5.53 o 
  -5  -3   7       25.58       36.56      4.73 o 
  -4  -3   7        0.14       -0.11      0.07 o 
  -3  -3   7       41.77       43.52      5.50 o 
  -2  -3   7      116.43      104.13      8.86 o 
  -1  -3   7      583.24      537.04     20.93 o 
   0  -3   7      560.35      501.82      9.38 o 
   1  -3   7      235.00      256.30     11.53 o 
   2  -3   7       42.93       44.05      4.47 o 
   3  -3   7       18.76       21.79      8.20 o 
   4  -3   7        0.00       -0.10      0.07 o 
   5  -3   7      303.94      311.15     15.05 o 
   6  -3   7       16.43       12.31      3.01 o 
   7  -3   7        1.55        4.76      3.78 o 
   8  -3   7        2.97        7.18      4.69 o 
  -6  -2   7       88.56       77.94      5.79 o 
  -5  -2   7       19.95       25.38      3.24 o 
  -4  -2   7       60.84       67.14     10.37 o 
  -3  -2   7      228.76      216.99      5.84 o 
  -2  -2   7       80.35       78.96      2.88 o 
  -1  -2   7      172.22      177.09      9.56 o 
   0  -2   7      279.69      258.41     11.41 o 
   1  -2   7       33.93       47.13      9.73 o 
   2  -2   7      604.17      551.76      5.45 o 
   3  -2   7      285.22      282.69     10.32 o 
   4  -2   7       33.00       30.38      8.97 o 
   5  -2   7      766.50      700.14     10.22 o 
   6  -2   7        0.29        1.07      1.43 o 
   7  -2   7       22.81       31.98      4.26 o 
   8  -2   7       65.72       57.54      2.49 o 
  -7  -1   7       32.28       42.50      6.96 o 
  -6  -1   7       41.32       39.06      8.20 o 
  -5  -1   7       84.65       87.95      4.22 o 
  -4  -1   7       47.92       51.59      6.86 o 
  -3  -1   7       43.66       41.07      3.13 o 
  -2  -1   7      366.10      385.99      8.34 o 
  -1  -1   7       56.86       53.41      2.08 o 
   0  -1   7       31.03       34.11      5.50 o 
   1  -1   7      444.17      452.74     10.65 o 
   2  -1   7        7.77       13.71      5.23 o 
   3  -1   7       13.13       19.88      4.21 o 
   4  -1   7      206.59      200.88      8.60 o 
   5  -1   7        2.75        9.20      5.39 o 
   6  -1   7        6.42        8.48      6.32 o 
   7  -1   7      266.93      251.42     11.43 o 
   8  -1   7        2.98        4.83      4.42 o 
  -7   0   7       20.95       30.74      9.40 o 
  -6   0   7       77.83       92.49      7.96 o 
  -5   0   7        4.90        9.42      9.71 o 
  -4   0   7        3.32        8.62      6.95 o 
  -3   0   7       90.06      144.32     12.24 o 
  -2   0   7       52.12       60.66      5.85 o 
  -1   0   7      371.07      382.58      9.82 o 
   0   0   7       33.43       30.54      7.25 o 
   1   0   7      986.74      961.66     22.71 o 
   2   0   7      721.20      684.70      5.25 o 
   3   0   7       43.65       45.28     10.02 o 
   4   0   7       90.63      100.03      3.53 o 
   5   0   7        6.36       13.92      8.75 o 
   6   0   7        0.18        0.03      0.05 o 
   7   0   7      191.09      213.94     11.67 o 
   8   0   7       12.94       17.63     10.81 o 
  -7   1   7       37.58       32.04      3.04 o 
  -6   1   7        6.77        5.84      8.71 o 
  -5   1   7       28.26       32.00      1.60 o 
  -4   1   7        1.33        2.03      3.37 o 
  -3   1   7       59.95       61.55      5.04 o 
  -2   1   7      199.56      175.17      6.76 o 
  -1   1   7       15.37       32.05      8.82 o 
   0   1   7      937.40      832.42     24.70 o 
   1   1   7        1.70        6.22      5.09 o 
   2   1   7       56.24       75.15      9.85 o 
   3   1   7      477.94      438.28      4.87 o 
   4   1   7       78.29       69.47      7.16 o 
   5   1   7       55.59       63.79      5.37 o 
   6   1   7     1324.96     1260.75     51.76 o 
   7   1   7        0.06       -0.18      0.13 o 
   8   1   7      170.83      155.61     12.88 o 
  -7   2   7       19.42       25.31      2.48 o 
  -6   2   7        4.36        8.95      7.77 o 
  -5   2   7      233.54      208.92     32.22 o 
  -4   2   7      172.15      203.78     11.29 o 
  -3   2   7      140.95      152.03      6.51 o 
  -2   2   7       99.63       98.54     12.97 o 
  -1   2   7       12.44       22.25      4.84 o 
   0   2   7      176.17      160.20      3.03 o 
   1   2   7       69.33      101.05     16.16 o 
   2   2   7      203.55      200.15      7.57 o 
   3   2   7      226.35      241.93      6.77 o 
   4   2   7      294.47      278.76      1.03 o 
   5   2   7        3.87       11.48      2.16 o 
   6   2   7        1.96        2.15      1.17 o 
   7   2   7       10.62       17.58      3.25 o 
   8   2   7      109.85       99.04      6.51 o 
   9   2   7       74.40       62.50      2.19 o 
  -7   3   7        7.55        9.04     10.03 o 
  -6   3   7        0.59        1.15      1.63 o 
  -5   3   7      260.97      224.05      3.43 o 
  -4   3   7       58.64       59.46      8.16 o 
  -3   3   7       32.53       38.28     10.58 o 
  -2   3   7      211.82      249.14      8.05 o 
  -1   3   7        2.72        4.46      3.24 o 
   0   3   7       51.15       58.88      6.54 o 
   1   3   7      141.72      136.34      6.88 o 
   2   3   7      725.54      692.62      6.38 o 
   3   3   7       80.34       82.06     27.17 o 
   4   3   7       18.45       39.05      9.01 o 
   5   3   7        0.02        0.47      0.84 o 
   6   3   7       75.42       68.02      0.46 o 
   7   3   7       27.22       27.21      6.12 o 
   8   3   7       87.36       82.33      9.71 o 
   9   3   7        2.30        7.19      6.31 o 
  -7   4   7       41.71       40.69      7.40 o 
  -6   4   7       58.67       59.51      3.01 o 
  -5   4   7        4.85       17.49      9.04 o 
  -4   4   7        0.87        6.44      4.34 o 
  -3   4   7        8.21       18.88      3.38 o 
  -2   4   7       11.35       13.60      3.12 o 
  -1   4   7      109.81      139.85     25.35 o 
   0   4   7      313.06      313.42      6.33 o 
   1   4   7       29.65       32.77      1.51 o 
   2   4   7        2.03        3.92      3.67 o 
   3   4   7      190.50      172.56     13.36 o 
   4   4   7      189.04      196.48      6.67 o 
   5   4   7      163.86      147.41      4.61 o 
   6   4   7       21.61       35.65      6.60 o 
   7   4   7        4.46       10.22      7.40 o 
   8   4   7       25.20       35.59      4.76 o 
   9   4   7       67.07       73.86      9.36 o 
  -7   5   7        6.54        9.62      7.40 o 
  -6   5   7        3.74        9.65      8.93 o 
  -5   5   7      135.93      132.99      2.79 o 
  -4   5   7      529.31      481.93     14.12 o 
  -3   5   7       63.97       58.02      0.83 o 
  -2   5   7       68.32       83.19      2.48 o 
  -1   5   7     1494.50     1407.94     20.96 o 
   0   5   7      317.99      321.93      7.45 o 
   1   5   7       49.17       47.71      2.27 o 
   2   5   7       68.91       71.51      3.65 o 
   3   5   7       63.50       76.27      7.68 o 
   4   5   7       70.92       64.35      2.24 o 
   5   5   7       67.12       74.71      7.05 o 
   6   5   7        0.00       -0.08      0.05 o 
   7   5   7       30.77       33.73      4.50 o 
   8   5   7       11.64       21.17      4.78 o 
  -7   6   7       14.72       17.34      4.73 o 
  -6   6   7        7.63        7.79      9.50 o 
  -5   6   7       39.62       46.60      4.44 o 
  -4   6   7       89.76       83.72      7.48 o 
  -3   6   7       36.84       42.87      3.15 o 
  -2   6   7        9.38       10.05      2.99 o 
  -1   6   7      328.15      303.16      5.64 o 
   0   6   7      241.10      252.25     10.35 o 
   1   6   7      100.98      109.17      5.28 o 
   2   6   7       43.58       46.16      4.50 o 
   3   6   7        2.19        3.88      3.86 o 
   4   6   7      280.74      281.47     19.34 o 
   5   6   7       36.61       52.89      7.04 o 
   6   6   7       15.08       17.75      1.89 o 
   7   6   7       68.97       66.39      9.19 o 
   8   6   7      128.08      123.25      5.29 o 
  -7   7   7        0.39        0.19      0.61 o 
  -6   7   7       78.68       68.15      4.99 o 
  -5   7   7      266.66      249.27      6.25 o 
  -4   7   7      382.05      363.46     20.58 o 
  -3   7   7       75.36       66.94     10.26 o 
  -2   7   7        2.43        5.07      6.49 o 
  -1   7   7       32.93       44.00      4.19 o 
   0   7   7       92.51      101.54      8.70 o 
   1   7   7        9.96       25.13      5.19 o 
   2   7   7      148.89      147.30     24.53 o 
   3   7   7      116.29      109.52      6.68 o 
   4   7   7      176.81      212.62      9.66 o 
   5   7   7       64.35       60.20      4.16 o 
   6   7   7       14.03       31.61      6.27 o 
   7   7   7      223.87      219.03     21.91 o 
   8   7   7       86.54       80.83      8.94 o 
  -7   8   7       15.52       26.65      7.43 o 
  -6   8   7        3.95        6.28      4.01 o 
  -5   8   7      333.98      334.69      8.61 o 
  -4   8   7      364.50      310.22     10.92 o 
  -3   8   7      484.08      427.89      5.59 o 
  -2   8   7       36.97       36.35      7.67 o 
  -1   8   7        2.32        5.20      3.55 o 
   0   8   7       36.62       36.17      2.95 o 
   1   8   7      115.91      131.92      6.50 o 
   2   8   7      118.45      101.46      1.58 o 
   3   8   7       44.36       42.20      3.92 o 
   4   8   7      588.77      498.14      4.37 o 
   5   8   7        4.64       11.34      2.92 o 
   6   8   7       25.29       25.18      4.81 o 
   7   8   7       14.05       17.01      2.27 o 
   8   8   7       11.80       12.44     10.44 o 
  -6   9   7       17.72       24.44      2.11 o 
  -5   9   7        6.47       11.69      4.85 o 
  -4   9   7        0.95        2.67      1.82 o 
  -3   9   7      149.70      183.06      7.87 o 
  -2   9   7       11.25       13.98      2.64 o 
  -1   9   7        0.03       -0.16      0.11 o 
   0   9   7      229.81      240.32      9.45 o 
   1   9   7        3.73        9.67      6.73 o 
   2   9   7       40.76       45.71      4.25 o 
   3   9   7      434.91      411.56      6.64 o 
   4   9   7      148.89      147.71      5.14 o 
   5   9   7        5.56       10.57      3.00 o 
   6   9   7        6.94        5.28      6.38 o 
   7   9   7        3.24        3.66      3.09 o 
  -6  10   7       13.24       11.89      7.96 o 
  -5  10   7       30.63       33.54      4.86 o 
  -4  10   7       49.12       51.95      6.55 o 
  -3  10   7        6.02        9.61      7.73 o 
  -2  10   7        9.55       13.58      9.71 o 
  -1  10   7        4.75        8.96      6.61 o 
   0  10   7       14.04       30.90      7.50 o 
   1  10   7       31.14       46.12      7.36 o 
   2  10   7       80.24       76.06      1.36 o 
   3  10   7      103.43      107.68     15.15 o 
   4  10   7        0.29        0.18      0.41 o 
   5  10   7       62.37       64.46      9.19 o 
   6  10   7        0.95        3.50      1.66 o 
   7  10   7        0.16        0.02      0.03 o 
  -5  11   7       26.49       37.33      8.50 o 
  -4  11   7        6.94       12.62     10.16 o 
  -3  11   7        3.09        6.25      6.33 o 
  -2  11   7       33.25       38.88      6.10 o 
  -1  11   7        0.94        0.97      0.50 o 
   0  11   7      106.07       95.51      7.04 o 
   1  11   7      132.18      119.73     14.82 o 
   2  11   7        0.48        0.04      1.06 o 
   3  11   7        0.02       -0.05      0.19 o 
   4  11   7       50.39       47.63      2.27 o 
   5  11   7       33.89       29.06     10.29 o 
   6  11   7        0.00        0.23      0.69 o 
   7  11   7        0.48        7.11      7.79 o 
  -5  12   7        2.04        2.97      3.01 o 
  -4  12   7        0.45        0.06      0.72 o 
  -3  12   7        5.16        8.70      6.66 o 
  -2  12   7       33.94       36.64      5.07 o 
  -1  12   7       94.90       95.55      6.45 o 
   0  12   7        3.77       11.55      4.61 o 
   1  12   7      128.91      130.68     13.26 o 
   2  12   7       94.05       93.03      6.01 o 
   3  12   7        9.18       13.09      8.09 o 
   4  12   7        0.03        0.09      0.36 o 
   5  12   7        6.31        6.46      6.03 o 
   6  12   7        1.59        1.95      1.70 o 
  -4  13   7       41.94       50.08      5.25 o 
  -3  13   7        0.01       -0.18      0.13 o 
  -2  13   7       26.10       20.75     10.59 o 
  -1  13   7       19.74       17.17      0.93 o 
   0  13   7       42.93       44.67      4.83 o 
   1  13   7        4.49        7.49      7.21 o 
   2  13   7        1.53        1.40      1.22 o 
   3  13   7        2.26        4.56      4.88 o 
   4  13   7       31.01       27.31      5.21 o 
   5  13   7        7.26        9.81      7.01 o 
  -3  14   7       28.64       37.18      9.32 o 
  -2  14   7       25.91       24.27      2.74 o 
  -1  14   7        8.08        7.89      0.96 o 
   0  14   7        2.52        5.31      3.06 o 
   1  14   7        7.97       10.24      9.60 o 
   2  14   7       27.38       33.38      9.51 o 
   3  14   7       51.86       50.30      4.02 o 
   4  14   7       87.88       84.70      6.24 o 
  -1  15   7        0.77        4.05      3.12 o 
   0  15   7       52.67       46.26      9.06 o 
   1  15   7        5.29        6.25      1.10 o 
   2  15   7       32.75       30.30      1.92 o 
  -1  -8   8        4.16        6.15      5.60 o 
   0  -8   8        4.75        8.01      4.14 o 
   1  -8   8       50.62       45.41      3.19 o 
   2  -8   8        3.71        9.43      5.85 o 
  -2  -7   8       17.91       27.57      4.30 o 
  -1  -7   8        0.85        2.82      5.82 o 
   0  -7   8        3.74        6.21      6.53 o 
   1  -7   8        0.17        0.36      0.49 o 
   2  -7   8        5.65        9.84      7.94 o 
   3  -7   8        0.04        0.02      0.23 o 
   4  -7   8        0.83        0.17      1.47 o 
  -4  -6   8       39.94       44.73      4.10 o 
  -3  -6   8      174.29      171.43      9.66 o 
  -2  -6   8       15.57       22.36      6.06 o 
  -1  -6   8       77.59       75.16      5.84 o 
   0  -6   8        1.61        5.76      4.02 o 
   1  -6   8       28.27       33.20      3.22 o 
   2  -6   8       94.92       88.22      2.30 o 
   3  -6   8        1.62        3.41      2.65 o 
   4  -6   8        2.89        8.98      8.58 o 
   5  -6   8        0.96        2.14      2.33 o 
  -4  -5   8      174.57      165.30      7.08 o 
  -3  -5   8       61.84       58.52      5.50 o 
  -2  -5   8       15.49       36.71      7.97 o 
  -1  -5   8      259.71      261.44      7.61 o 
   0  -5   8       19.56       22.86      2.99 o 
   1  -5   8       87.25       83.21      5.66 o 
   2  -5   8      162.80      187.45      7.63 o 
   3  -5   8        0.59        0.31      0.69 o 
   4  -5   8      300.67      300.22     14.63 o 
   5  -5   8       47.02       58.41      9.11 o 
   6  -5   8       10.90       19.92      5.82 o 
  -5  -4   8       37.51       38.20      6.69 o 
  -4  -4   8       10.94       21.96      3.41 o 
  -3  -4   8        3.33        4.66      6.65 o 
  -2  -4   8      104.03       95.50      2.16 o 
  -1  -4   8       20.07       29.18      5.40 o 
   0  -4   8      414.30      424.48     10.11 o 
   1  -4   8      485.33      444.83     17.26 o 
   2  -4   8      119.60      110.51      3.09 o 
   3  -4   8       52.72       50.12      1.47 o 
   4  -4   8      212.98      198.22     20.30 o 
   5  -4   8       46.22       47.55      7.67 o 
   6  -4   8       47.59       51.63      9.71 o 
   7  -4   8        3.66        5.83      4.49 o 
  -5  -3   8        0.82        4.88      4.07 o 
  -4  -3   8        7.28       14.59      4.25 o 
  -3  -3   8      482.69      430.02      9.74 o 
  -2  -3   8        2.14        4.64      5.94 o 
  -1  -3   8        8.08       19.25      7.04 o 
   0  -3   8      757.62      689.45      7.72 o 
   1  -3   8      175.17      181.52     11.26 o 
   2  -3   8        2.15        4.16      5.09 o 
   3  -3   8       31.65       38.07      3.01 o 
   4  -3   8       34.11       32.11      5.81 o 
   5  -3   8      112.77      129.19      4.61 o 
   6  -3   8        0.43        0.29      0.50 o 
   7  -3   8        8.45       14.08      8.24 o 
  -6  -2   8       22.82       27.74      3.03 o 
  -5  -2   8        0.01       -0.07      0.07 o 
  -4  -2   8       51.18       66.05     10.06 o 
  -3  -2   8        0.11        0.60      0.37 o 
  -2  -2   8        0.59        4.45      3.71 o 
  -1  -2   8      101.67      102.97      6.57 o 
   0  -2   8      432.49      420.56     21.54 o 
   1  -2   8      214.40      258.21     10.63 o 
   2  -2   8      678.83      615.55     12.10 o 
   3  -2   8     1314.18     1199.43     54.08 o 
   4  -2   8       28.50       39.71      3.42 o 
   5  -2   8       44.95       50.20      6.34 o 
   6  -2   8        0.82        3.97      2.02 o 
   7  -2   8       91.25       77.53      3.16 o 
  -6  -1   8        8.04       12.97     10.69 o 
  -5  -1   8        9.93       13.93      8.31 o 
  -4  -1   8       13.30       20.19      6.61 o 
  -3  -1   8       24.54       25.56      4.02 o 
  -2  -1   8        9.22       15.13     11.14 o 
  -1  -1   8      350.18      367.26      9.78 o 
   0  -1   8       41.44       42.39      1.30 o 
   1  -1   8      200.37      213.14      4.00 o 
   2  -1   8       17.75       35.46     11.02 o 
   3  -1   8        2.19        5.13      3.11 o 
   4  -1   8      360.72      348.79      7.68 o 
   5  -1   8      572.64      543.17      6.55 o 
   6  -1   8       26.56       34.20      4.74 o 
   7  -1   8        9.30       11.43      3.37 o 
   8  -1   8      225.26      247.10      7.90 o 
  -6   0   8       63.01       54.09      1.82 o 
  -5   0   8       60.84       54.41      4.17 o 
  -4   0   8       53.68       55.79      1.97 o 
  -3   0   8       29.20       30.27      1.55 o 
  -2   0   8        3.20        8.65      7.66 o 
  -1   0   8      210.03      220.14      9.40 o 
   0   0   8      104.37      122.09     23.13 o 
   1   0   8      372.64      349.36     16.71 o 
   2   0   8        3.50        8.75      2.52 o 
   3   0   8        1.80        4.98      5.64 o 
   4   0   8       72.70       77.67      5.82 o 
   5   0   8       74.53       76.92      3.94 o 
   6   0   8       16.86       15.90      4.10 o 
   7   0   8       10.90       19.09      7.27 o 
   8   0   8       30.04       24.53      5.16 o 
  -7   1   8       30.26       34.62      4.76 o 
  -6   1   8        2.36        4.55      2.44 o 
  -5   1   8       30.91       27.93      1.97 o 
  -4   1   8        0.86        2.22      2.45 o 
  -3   1   8        4.70        8.04      7.44 o 
  -2   1   8        0.18        0.20      0.10 o 
  -1   1   8       12.79       16.04      2.90 o 
   0   1   8       68.54       71.13      9.23 o 
   1   1   8      280.61      261.59      7.29 o 
   2   1   8       26.52       38.17      5.19 o 
   3   1   8       11.96       20.50      4.91 o 
   4   1   8      357.95      357.38     10.31 o 
   5   1   8       28.00       36.67      4.61 o 
   6   1   8      679.23      627.82      9.37 o 
   7   1   8       74.53       72.93      6.89 o 
   8   1   8      106.33      108.33      9.80 o 
  -7   2   8        0.08        0.03      0.44 o 
  -6   2   8        0.32        0.54      0.52 o 
  -5   2   8       41.95       47.53      6.32 o 
  -4   2   8      176.16      197.96      4.83 o 
  -3   2   8       63.52       59.61      2.88 o 
  -2   2   8        4.11        8.98      5.94 o 
  -1   2   8       40.43       37.09      6.97 o 
   0   2   8      112.04      126.51      5.77 o 
   1   2   8       29.76       34.05      3.96 o 
   2   2   8       57.82       60.41      7.59 o 
   3   2   8      184.53      197.60      6.82 o 
   4   2   8       72.40       63.28      7.35 o 
   5   2   8      223.16      233.39      8.61 o 
   6   2   8        0.36        0.31      0.15 o 
   7   2   8       91.75       86.88      4.12 o 
   8   2   8       95.36       84.73      5.07 o 
  -7   3   8       44.56       44.65      5.24 o 
  -6   3   8       11.43       14.81      8.21 o 
  -5   3   8       52.91       57.79      4.00 o 
  -4   3   8        2.51        3.42      2.96 o 
  -3   3   8      126.75      134.44     10.79 o 
  -2   3   8      314.15      329.79     14.78 o 
  -1   3   8      920.49      833.93     10.82 o 
   0   3   8       71.15       82.57      7.68 o 
   1   3   8      485.25      418.49      1.23 o 
   2   3   8       37.02       55.95     10.78 o 
   3   3   8        0.01        0.22      0.43 o 
   4   3   8       20.98       30.77      5.06 o 
   5   3   8       15.54       16.86      2.37 o 
   6   3   8       20.43       20.38      9.77 o 
   7   3   8       16.96       25.67      5.64 o 
   8   3   8      103.73       95.47      3.11 o 
  -7   4   8       10.99       22.79      4.73 o 
  -6   4   8        0.07       -0.01      0.17 o 
  -5   4   8       89.09       75.29      1.72 o 
  -4   4   8       82.73       93.08      8.54 o 
  -3   4   8      172.48      180.80      6.17 o 
  -2   4   8        1.17        2.43      1.30 o 
  -1   4   8      538.84      486.72     14.67 o 
   0   4   8       47.24       54.05      6.27 o 
   1   4   8        3.44        8.24      5.98 o 
   2   4   8       94.59       91.07      4.52 o 
   3   4   8      439.17      414.37     12.15 o 
   4   4   8       29.54       31.96      3.16 o 
   5   4   8      271.19      284.62      7.30 o 
   6   4   8       88.11       80.07      7.32 o 
   7   4   8      119.71      147.94     19.83 o 
   8   4   8        4.37        8.09      5.10 o 
  -7   5   8       31.24       34.85     10.96 o 
  -6   5   8       92.63       90.07      6.19 o 
  -5   5   8       82.36       69.58      1.46 o 
  -4   5   8      465.31      401.63      5.40 o 
  -3   5   8       59.97       66.25      5.73 o 
  -2   5   8       42.09       40.78      1.93 o 
  -1   5   8      431.16      417.82      5.97 o 
   0   5   8       81.61       82.99     16.97 o 
   1   5   8        3.74        2.99      2.33 o 
   2   5   8        2.93        4.77      6.22 o 
   3   5   8       72.16       75.64      3.19 o 
   4   5   8        0.81        3.54      2.95 o 
   5   5   8       13.97       31.17      7.84 o 
   6   5   8      130.06      122.09      1.38 o 
   7   5   8      300.42      263.44      9.10 o 
   8   5   8       13.43       11.02      7.72 o 
  -7   6   8       30.32       28.89      2.90 o 
  -6   6   8      119.20      118.42      9.94 o 
  -5   6   8      232.78      222.65     16.13 o 
  -4   6   8      247.71      234.41     17.22 o 
  -3   6   8        7.82       17.03      6.55 o 
  -2   6   8      120.60      111.84     13.00 o 
  -1   6   8       81.96       83.19      3.11 o 
   0   6   8       24.44       35.47      4.93 o 
   1   6   8       52.21       55.52      4.52 o 
   2   6   8      195.89      205.88     11.25 o 
   3   6   8        1.51        1.85      1.54 o 
   4   6   8      286.48      256.30     10.02 o 
   5   6   8       27.28       30.06      7.24 o 
   6   6   8        1.20        2.02      0.84 o 
   7   6   8       16.40       19.62      6.34 o 
   8   6   8        6.01        9.78      6.91 o 
  -6   7   8       21.68       32.25      6.31 o 
  -5   7   8       63.74       73.50      5.90 o 
  -4   7   8      471.85      444.72      6.18 o 
  -3   7   8      195.26      196.66      8.67 o 
  -2   7   8        0.00       -0.05      0.04 o 
  -1   7   8      105.26      142.36     30.35 o 
   0   7   8        1.40        2.38      2.73 o 
   1   7   8       58.75       57.58      2.93 o 
   2   7   8      312.71      324.79      7.23 o 
   3   7   8      628.13      557.42     11.01 o 
   4   7   8      130.00      144.43      9.73 o 
   5   7   8       10.21       19.31      2.23 o 
   6   7   8        1.25        5.42      1.57 o 
   7   7   8        4.22        5.31      0.59 o 
   8   7   8       15.74       18.43      3.54 o 
  -6   8   8       97.63       83.88      8.16 o 
  -5   8   8        8.05       10.42      9.33 o 
  -4   8   8       42.61       50.07      4.44 o 
  -3   8   8       20.92       37.56     10.06 o 
  -2   8   8        6.02       12.32      9.34 o 
  -1   8   8        1.48        2.21      2.41 o 
   0   8   8       18.60       24.82      5.50 o 
   1   8   8      103.32      100.65      5.21 o 
   2   8   8      431.63      377.87      7.68 o 
   3   8   8       12.26       20.45      6.76 o 
   4   8   8        5.72        7.68      4.95 o 
   5   8   8       69.66       71.58      6.16 o 
   6   8   8       32.64       40.34      4.35 o 
   7   8   8        5.79       12.82      2.06 o 
   8   8   8        4.51        7.65      5.61 o 
  -6   9   8        6.10        9.98      6.91 o 
  -5   9   8       67.95       63.14      8.12 o 
  -4   9   8       16.87       19.95      3.46 o 
  -3   9   8       45.07       44.79      7.83 o 
  -2   9   8      322.69      283.88      1.84 o 
  -1   9   8       16.26       23.42      7.05 o 
   0   9   8        1.77        4.00      2.19 o 
   1   9   8        4.62       12.34      6.12 o 
   2   9   8        7.22       15.79      4.23 o 
   3   9   8      205.83      186.24     15.82 o 
   4   9   8      248.88      220.15      6.17 o 
   5   9   8       32.00       31.54      0.61 o 
   6   9   8       31.95       27.17      4.19 o 
   7   9   8        2.47        4.27      5.21 o 
  -5  10   8        3.77        4.04      3.36 o 
  -4  10   8       37.48       37.65      4.71 o 
  -3  10   8      156.73      177.98      7.51 o 
  -2  10   8       29.03       43.28      8.09 o 
  -1  10   8       34.12       53.29     10.86 o 
   0  10   8      110.84      110.47     10.75 o 
   1  10   8        2.06        6.70      6.07 o 
   2  10   8        2.64        2.55      6.31 o 
   3  10   8       58.18       65.07      8.29 o 
   4  10   8      105.11      107.17      7.51 o 
   5  10   8      164.29      166.41     10.77 o 
   6  10   8       20.10       25.90      3.36 o 
   7  10   8        0.82        0.17      0.75 o 
  -5  11   8      131.86      122.86      1.21 o 
  -4  11   8       13.19       20.43      3.76 o 
  -3  11   8       48.67       48.34      5.57 o 
  -2  11   8       12.45       12.11      5.38 o 
  -1  11   8        4.36        6.40      4.59 o 
   0  11   8       92.81       90.00      7.70 o 
   1  11   8       16.38       17.47      5.90 o 
   2  11   8       32.48       33.42      3.58 o 
   3  11   8       40.52       44.42      4.66 o 
   4  11   8        0.11        0.05      0.17 o 
   5  11   8      120.33      116.72      1.23 o 
   6  11   8        2.27        2.71      2.19 o 
  -4  12   8        3.73        5.39      4.17 o 
  -3  12   8       13.19       15.12      3.73 o 
  -2  12   8        0.03        0.40      0.97 o 
  -1  12   8       63.55       56.83      1.74 o 
   0  12   8       64.63       59.63      1.20 o 
   1  12   8      194.65      207.48     14.17 o 
   2  12   8       25.08       27.72      2.69 o 
   3  12   8        3.15        6.45      4.44 o 
   4  12   8        2.33        6.65      6.06 o 
   5  12   8        1.15        3.48      4.05 o 
   6  12   8       54.84       69.00      9.86 o 
  -4  13   8        2.63        5.26      4.97 o 
  -3  13   8       16.50       15.83      2.62 o 
  -2  13   8        6.44       10.87      1.38 o 
  -1  13   8        1.82        3.46      1.64 o 
   0  13   8       13.40       23.52      3.03 o 
   1  13   8        0.01       -0.11      0.07 o 
   2  13   8        0.00       -0.18      0.21 o 
   3  13   8       21.82       21.82      9.41 o 
   4  13   8        3.43        4.18      4.90 o 
   5  13   8       25.04       38.15      6.17 o 
  -2  14   8        0.36        1.28      0.55 o 
  -1  14   8       95.31       94.41      8.41 o 
   0  14   8        5.79        7.73      7.09 o 
   1  14   8        3.87        3.25      5.20 o 
   2  14   8      200.02      215.32      9.48 o 
   3  14   8       11.26        9.69      0.81 o 
   4  14   8        0.19        0.09      0.13 o 
  -1  15   8       18.43       17.24      2.31 o 
   0  15   8        9.69        9.53      0.08 o 
   1  15   8      158.35      147.97     13.42 o 
   2  15   8       49.15       49.57      5.69 o 
  -1  -7   9       27.82       43.92     12.45 o 
   0  -7   9       50.90       46.85      6.13 o 
   1  -7   9       22.51       30.29     10.03 o 
   2  -7   9        0.73        0.38      0.80 o 
  -2  -6   9        0.01       -0.01      0.35 o 
  -1  -6   9      124.08      106.08      4.25 o 
   0  -6   9        7.58       11.07      8.82 o 
   1  -6   9        7.03        9.94      5.46 o 
   2  -6   9        0.14        3.10      2.55 o 
   3  -6   9       12.69       16.09      2.09 o 
   4  -6   9       33.04       34.91      7.35 o 
  -3  -5   9      120.99      117.27      9.49 o 
  -2  -5   9       32.94       30.41     11.72 o 
  -1  -5   9      250.97      249.07      8.35 o 
   0  -5   9       47.50       44.23      8.39 o 
   1  -5   9       37.00       49.10      8.19 o 
   2  -5   9        3.92        7.42      5.19 o 
   3  -5   9       18.80       25.60      4.60 o 
   4  -5   9       18.13       41.44     10.52 o 
   5  -5   9        3.63       11.32      6.56 o 
  -4  -4   9       33.40       47.03      8.35 o 
  -3  -4   9      102.32       98.18      4.72 o 
  -2  -4   9        1.31        2.80      2.69 o 
  -1  -4   9       40.01       52.82      8.94 o 
   0  -4   9       44.11       51.62      5.99 o 
   1  -4   9      353.13      328.32      9.64 o 
   2  -4   9      123.86      118.29      1.79 o 
   3  -4   9      250.25      258.24      5.88 o 
   4  -4   9       70.42       76.92      6.06 o 
   5  -4   9       73.34       67.69      6.37 o 
   6  -4   9       20.99       27.25      7.17 o 
  -5  -3   9        0.23        2.23      2.24 o 
  -4  -3   9       21.27       26.24      3.21 o 
  -3  -3   9       19.07       32.55      6.27 o 
  -2  -3   9        1.81        5.37      4.51 o 
  -1  -3   9      186.73      208.08      9.72 o 
   0  -3   9       36.74       45.03      8.23 o 
   1  -3   9       19.48       32.19      9.56 o 
   2  -3   9       58.56       61.50      4.89 o 
   3  -3   9       15.60       25.28      5.75 o 
   4  -3   9       83.01       73.11      6.57 o 
   5  -3   9      126.79      116.30      4.63 o 
   6  -3   9       74.83       74.37      1.33 o 
  -5  -2   9       19.82       19.51      3.47 o 
  -4  -2   9       44.04       60.70      9.22 o 
  -3  -2   9        2.31        4.42      3.92 o 
  -2  -2   9        0.77        2.13      1.65 o 
  -1  -2   9        5.25       10.54      7.97 o 
   0  -2   9        6.06        9.46      8.84 o 
   1  -2   9     1175.43     1044.57      6.75 o 
   2  -2   9       31.00       37.59      6.14 o 
   3  -2   9      670.86      605.93     10.17 o 
   4  -2   9       11.27       14.02      8.03 o 
   5  -2   9        0.15        1.12      1.14 o 
   6  -2   9        7.57       10.20      1.31 o 
   7  -2   9        6.66       10.54      9.55 o 
  -6  -1   9       21.35       21.13      0.72 o 
  -5  -1   9        1.43        3.61      3.58 o 
  -4  -1   9        9.25        8.69      7.66 o 
  -3  -1   9       16.00       35.31      9.46 o 
  -2  -1   9      114.60      115.91      4.36 o 
  -1  -1   9        9.10       19.90      4.58 o 
   0  -1   9        0.28        2.77      2.89 o 
   1  -1   9       71.83       75.86      5.54 o 
   2  -1   9      533.07      467.61      2.61 o 
   3  -1   9       19.82       20.06      3.54 o 
   4  -1   9       74.63       75.72      3.43 o 
   5  -1   9      255.83      228.40     10.57 o 
   6  -1   9        5.64        7.58      6.79 o 
   7  -1   9       20.85       20.53      4.22 o 
  -6   0   9        0.56        2.53      1.68 o 
  -5   0   9       21.33       27.85      7.55 o 
  -4   0   9       38.23       48.92      7.90 o 
  -3   0   9      109.26      143.58      7.89 o 
  -2   0   9        0.05        0.08      0.25 o 
  -1   0   9       82.53       83.25      4.12 o 
   0   0   9      202.32      193.57     12.50 o 
   1   0   9       46.95       60.58      9.01 o 
   2   0   9       79.14       71.98      6.87 o 
   3   0   9       77.07       82.47      7.90 o 
   4   0   9        2.61        4.75      3.66 o 
   5   0   9       25.23       31.73      3.02 o 
   6   0   9       20.12       27.72      5.39 o 
   7   0   9      176.80      195.49      5.77 o 
   8   0   9        0.27        0.74      1.10 o 
  -6   1   9        8.37        8.52      0.40 o 
  -5   1   9        2.94        5.91      6.49 o 
  -4   1   9      110.51       97.42      7.80 o 
  -3   1   9      151.79      177.90      9.54 o 
  -2   1   9        3.11        7.90      5.78 o 
  -1   1   9       20.37       21.04      3.68 o 
   0   1   9      217.17      196.43      6.78 o 
   1   1   9        1.91        7.55      6.91 o 
   2   1   9       67.29       68.62      2.65 o 
   3   1   9       20.52       26.33      3.44 o 
   4   1   9       77.75       65.96      3.11 o 
   5   1   9       87.67       71.80      8.99 o 
   6   1   9      183.69      202.47      4.41 o 
   7   1   9      104.12       99.20      7.40 o 
   8   1   9       15.92       32.51      6.66 o 
  -6   2   9        0.02        0.17      1.46 o 
  -5   2   9       29.49       43.63      7.12 o 
  -4   2   9       43.01       41.47      2.22 o 
  -3   2   9        1.35        2.11      2.29 o 
  -2   2   9        9.01       12.67      1.88 o 
  -1   2   9       28.37       33.56      5.80 o 
   0   2   9       41.98       43.40      4.32 o 
   1   2   9        2.81        6.01      4.28 o 
   2   2   9      196.36      188.93     15.73 o 
   3   2   9        8.53       13.25      9.88 o 
   4   2   9      103.70       91.93      2.65 o 
   5   2   9        0.01        0.27      0.21 o 
   6   2   9        0.02        0.08      0.29 o 
   7   2   9        0.07        0.07      0.10 o 
   8   2   9      301.61      239.91     13.63 o 
  -6   3   9       15.14       32.88      6.80 o 
  -5   3   9        3.95        5.23      7.55 o 
  -4   3   9      145.43      147.42     14.46 o 
  -3   3   9      126.67      182.00      8.93 o 
  -2   3   9        0.16       -0.05      0.21 o 
  -1   3   9       33.51       32.14      0.51 o 
   0   3   9        5.32        6.08      6.28 o 
   1   3   9        5.77        7.04      5.76 o 
   2   3   9      210.66      198.64      8.94 o 
   3   3   9        9.68       14.78      2.32 o 
   4   3   9        5.00       11.15      8.42 o 
   5   3   9       89.14       87.69     22.94 o 
   6   3   9       21.17       30.92      9.12 o 
   7   3   9       20.44       21.50      5.02 o 
   8   3   9        4.86        7.96      5.70 o 
  -6   4   9       40.25       46.41      6.51 o 
  -5   4   9      278.73      253.58     10.43 o 
  -4   4   9      105.92      105.20      7.24 o 
  -3   4   9       34.72       34.72      2.41 o 
  -2   4   9        1.99        7.57      5.75 o 
  -1   4   9        6.02        8.11      6.54 o 
   0   4   9       60.72       57.44      5.32 o 
   1   4   9      216.94      221.90      7.02 o 
   2   4   9       73.64       71.38      4.14 o 
   3   4   9        0.33        1.62      1.92 o 
   4   4   9       31.70       31.96      5.38 o 
   5   4   9       31.76       28.74      7.16 o 
   6   4   9      108.61      104.90      5.58 o 
   7   4   9       65.14       63.71      3.68 o 
   8   4   9        1.25        4.52      3.06 o 
  -6   5   9        2.72        7.02      5.96 o 
  -5   5   9        4.28        8.94      5.47 o 
  -4   5   9      198.63      221.57      5.91 o 
  -3   5   9      122.96      133.49     14.69 o 
  -2   5   9      824.22      749.92     10.57 o 
  -1   5   9       36.35       39.64      9.43 o 
   0   5   9      128.47      129.81     18.43 o 
   1   5   9       86.96       88.16     10.01 o 
   2   5   9      150.07      177.19      9.54 o 
   3   5   9        9.79        8.53      0.34 o 
   4   5   9        1.18        5.63      3.42 o 
   5   5   9       23.49       26.86      9.86 o 
   6   5   9       31.44       34.76      4.38 o 
   7   5   9        3.48        3.97      6.04 o 
   8   5   9        1.84        3.25      4.77 o 
  -6   6   9        0.03       -0.05      0.07 o 
  -5   6   9       58.09       55.84      4.15 o 
  -4   6   9       16.97       29.41      5.62 o 
  -3   6   9      862.46      803.90     10.55 o 
  -2   6   9       51.27       53.15      5.58 o 
  -1   6   9      152.91      216.43     10.87 o 
   0   6   9      425.27      373.77      6.76 o 
   1   6   9      201.51      208.24      7.66 o 
   2   6   9        0.59        2.70      1.42 o 
   3   6   9      111.28       95.92      2.98 o 
   4   6   9       17.57       40.08      8.71 o 
   5   6   9        3.98        8.22      4.86 o 
   6   6   9        4.62        9.60      1.57 o 
   7   6   9       27.91       33.34      2.44 o 
   8   6   9        0.00       -0.18      0.15 o 
  -6   7   9      167.59      172.65      1.76 o 
  -5   7   9        3.35        8.20      7.70 o 
  -4   7   9       50.95       51.45      3.11 o 
  -3   7   9      255.46      233.90      7.01 o 
  -2   7   9       35.13       33.23      4.43 o 
  -1   7   9       87.31       79.47     12.85 o 
   0   7   9      143.25      169.26      7.93 o 
   1   7   9       17.58       25.20      4.42 o 
   2   7   9      151.59      166.19     30.67 o 
   3   7   9       30.44       39.13      3.88 o 
   4   7   9        0.03       -0.07      0.05 o 
   5   7   9        6.16       10.48      8.51 o 
   6   7   9       20.85       26.19      2.91 o 
   7   7   9        0.32        0.12      0.14 o 
   8   7   9       48.72       41.32     10.11 o 
  -6   8   9        1.77        4.09      3.18 o 
  -5   8   9       35.13       31.51      4.72 o 
  -4   8   9       36.00       34.59      6.57 o 
  -3   8   9       16.51       38.81      9.78 o 
  -2   8   9        0.28        3.28      1.91 o 
  -1   8   9        0.65        0.99      0.94 o 
   0   8   9      459.84      434.72      6.89 o 
   1   8   9       91.99       85.99      3.64 o 
   2   8   9      183.59      184.26      6.46 o 
   3   8   9       85.50       91.71      6.68 o 
   4   8   9       19.04       23.75      7.44 o 
   5   8   9      284.24      243.39      3.66 o 
   6   8   9       19.68       34.52      7.47 o 
   7   8   9        4.22        5.37      7.36 o 
  -5   9   9       28.55       39.01      6.47 o 
  -4   9   9       90.61       81.43      7.20 o 
  -3   9   9        6.80        7.61      4.98 o 
  -2   9   9      137.09      151.48     16.03 o 
  -1   9   9       33.15       47.87      6.81 o 
   0   9   9      132.58      147.84      2.17 o 
   1   9   9      108.40      103.47     20.62 o 
   2   9   9      260.27      229.72      2.28 o 
   3   9   9        9.53       13.10      1.39 o 
   4   9   9       25.51       30.09      3.62 o 
   5   9   9       28.20       28.98      7.04 o 
   6   9   9        0.34        1.47      0.88 o 
   7   9   9       16.89       27.98      9.45 o 
  -5  10   9       68.20       69.04      4.55 o 
  -4  10   9       10.16       15.21      3.25 o 
  -3  10   9        7.07       15.01     10.94 o 
  -2  10   9       10.26       13.92      3.00 o 
  -1  10   9       58.53       65.40      4.73 o 
   0  10   9      219.84      219.62     20.26 o 
   1  10   9       80.15       76.27      3.57 o 
   2  10   9        0.00       -0.08      0.05 o 
   3  10   9      139.71      155.47     13.71 o 
   4  10   9        9.77       18.51      5.46 o 
   5  10   9       11.72       21.17      6.54 o 
   6  10   9        0.80        3.16      2.63 o 
   7  10   9       17.10       16.70      8.25 o 
  -5  11   9       11.73       14.01     10.35 o 
  -4  11   9       16.59       27.20      3.66 o 
  -3  11   9      133.64      151.65      7.16 o 
  -2  11   9        9.06       13.76      4.24 o 
  -1  11   9       26.11       39.78      8.25 o 
   0  11   9        0.04        1.45      2.04 o 
   1  11   9       18.28       42.12      9.57 o 
   2  11   9       13.75       14.30      1.39 o 
   3  11   9       37.91       35.06      3.10 o 
   4  11   9       38.33       36.85      2.59 o 
   5  11   9        0.70        2.40      2.50 o 
   6  11   9       88.57       83.75      5.06 o 
  -4  12   9        7.79       12.02     11.19 o 
  -3  12   9        1.01        1.31      1.01 o 
  -2  12   9       44.73       47.42      7.04 o 
  -1  12   9       25.53       22.38      4.43 o 
   0  12   9        0.02       -0.10      0.07 o 
   1  12   9       53.10       46.11      4.80 o 
   2  12   9        1.23        0.32      1.67 o 
   3  12   9       46.44       46.15      5.00 o 
   4  12   9       20.51       22.73      2.44 o 
   5  12   9       45.36       39.84     11.55 o 
   6  12   9       45.15       48.02      5.31 o 
  -3  13   9        4.07        5.83      5.41 o 
  -2  13   9        1.07        0.42      0.96 o 
  -1  13   9       40.93       33.19      3.03 o 
   0  13   9       12.99       19.69      2.99 o 
   1  13   9       11.86       11.76      7.51 o 
   2  13   9        0.07       -0.18      0.18 o 
   3  13   9        4.74       11.99     10.34 o 
   4  13   9        0.62        0.13      0.69 o 
   5  13   9        0.03        0.58      0.46 o 
  -2  14   9        2.54        7.31      6.99 o 
  -1  14   9        0.01        0.05      0.29 o 
   0  14   9        2.06        4.85      7.31 o 
   1  14   9       21.18       20.47      8.77 o 
   2  14   9       38.05       30.08      0.78 o 
   3  14   9        0.04        0.43      0.72 o 
   4  14   9        9.70       13.57      8.85 o 
   0  15   9       20.75       19.17      6.32 o 
   1  15   9        1.97        7.12      4.42 o 
   0  -6  10       10.73       14.94      5.19 o 
   1  -6  10        0.59        1.83      0.78 o 
   2  -6  10       15.41       30.57      5.42 o 
  -2  -5  10       28.34       24.02      8.28 o 
  -1  -5  10       41.36       47.38      7.72 o 
   0  -5  10        1.34        5.02      3.69 o 
   1  -5  10       13.00       17.68      3.60 o 
   2  -5  10      131.61      142.54     11.23 o 
   3  -5  10       17.85       27.92      4.26 o 
   4  -5  10        0.31        0.13      0.29 o 
  -3  -4  10       35.10       43.09      4.06 o 
  -2  -4  10        0.11        0.00      0.10 o 
  -1  -4  10       26.06       32.77      3.19 o 
   0  -4  10        7.20        9.47      6.03 o 
   1  -4  10      111.98       98.89      4.86 o 
   2  -4  10       86.92       86.46      7.93 o 
   3  -4  10        1.10        4.62      3.22 o 
   4  -4  10       96.09       80.18      4.96 o 
   5  -4  10        0.55        2.25      1.10 o 
  -4  -3  10        1.59        8.08      7.84 o 
  -3  -3  10        4.07        6.72      4.99 o 
  -2  -3  10       19.65       32.98      5.54 o 
  -1  -3  10       30.51       27.23      8.34 o 
   0  -3  10       15.57       14.56      3.32 o 
   1  -3  10       52.58       50.80      7.81 o 
   2  -3  10        2.36        5.34      3.92 o 
   3  -3  10       65.35       71.43      5.03 o 
   4  -3  10       25.02       35.73      8.30 o 
   5  -3  10       18.17       24.85      4.21 o 
   6  -3  10       26.36       41.70      6.76 o 
  -4  -2  10        0.12        0.15      0.21 o 
  -3  -2  10       20.45       23.32      1.88 o 
  -2  -2  10       11.16        8.27      3.15 o 
  -1  -2  10        1.01        2.27      1.61 o 
   0  -2  10        3.59        4.80      4.07 o 
   1  -2  10       19.50       16.56      9.62 o 
   2  -2  10       24.09       31.77      8.35 o 
   3  -2  10      112.06      103.11      7.80 o 
   4  -2  10       72.68       67.33      1.63 o 
   5  -2  10        2.07        6.15      3.60 o 
   6  -2  10       20.75       33.65      6.55 o 
  -5  -1  10        6.08       11.36      8.37 o 
  -4  -1  10       32.27       44.06      5.38 o 
  -3  -1  10        8.81       13.13     11.00 o 
  -2  -1  10        7.18        8.81      0.52 o 
  -1  -1  10        7.57        6.71      6.03 o 
   0  -1  10       19.19       37.79      7.93 o 
   1  -1  10      340.48      335.56      8.06 o 
   2  -1  10       13.53       33.20      8.23 o 
   3  -1  10       57.30       57.30      5.33 o 
   4  -1  10        6.57       10.86      9.33 o 
   5  -1  10      256.81      256.48      3.58 o 
   6  -1  10       29.83       27.65      4.24 o 
   7  -1  10        0.03       -0.18      0.21 o 
  -5   0  10       39.54       37.87      2.00 o 
  -4   0  10       14.24       20.69      4.06 o 
  -3   0  10        1.78        3.10      2.47 o 
  -2   0  10       88.26       96.39      6.45 o 
  -1   0  10        2.11        4.59      3.23 o 
   0   0  10       40.87       46.38      6.65 o 
   1   0  10       17.17       35.00      8.35 o 
   2   0  10      557.74      516.98      5.94 o 
   3   0  10       15.70       33.61      7.41 o 
   4   0  10        5.67        8.58      7.04 o 
   5   0  10        1.23        2.13      1.22 o 
   6   0  10        1.75        3.18      2.01 o 
   7   0  10        3.83        9.37      7.60 o 
  -5   1  10        0.36        0.07      0.52 o 
  -4   1  10       19.15       29.68      5.57 o 
  -3   1  10       50.44       50.54      8.00 o 
  -2   1  10        0.89        5.15      5.62 o 
  -1   1  10      291.70      264.14      5.75 o 
   0   1  10      182.22      167.96     27.14 o 
   1   1  10      284.94      262.64      2.16 o 
   2   1  10       29.51       50.35     10.32 o 
   3   1  10       13.07       17.75      1.54 o 
   4   1  10       43.26       46.22      8.54 o 
   5   1  10        9.16       18.51      2.59 o 
   6   1  10        0.01       -0.07      0.07 o 
   7   1  10        1.79        4.34      2.52 o 
  -6   2  10       67.97       70.23      5.77 o 
  -5   2  10      102.77       82.95      4.99 o 
  -4   2  10        7.04       11.24      9.84 o 
  -3   2  10      103.06       97.46      4.00 o 
  -2   2  10      149.59      162.20     16.24 o 
  -1   2  10      104.12      115.40      9.30 o 
   0   2  10       77.96       80.84      3.58 o 
   1   2  10       95.75       91.62      5.57 o 
   2   2  10      166.14      175.82      7.50 o 
   3   2  10       21.35       26.13      4.70 o 
   4   2  10       27.67       33.60      6.37 o 
   5   2  10       94.56       90.86      4.90 o 
   6   2  10        6.92        9.76      1.50 o 
   7   2  10        9.08        8.88      1.87 o 
  -6   3  10      191.27      161.50      6.00 o 
  -5   3  10       24.47       32.41      5.47 o 
  -4   3  10       33.59       50.53      6.90 o 
  -3   3  10      356.96      338.48     10.35 o 
  -2   3  10       60.05       58.70      6.22 o 
  -1   3  10       62.01       71.03      5.73 o 
   0   3  10       25.41       33.48      3.33 o 
   1   3  10        3.91        6.85      6.79 o 
   2   3  10       45.08       59.03      7.53 o 
   3   3  10        4.90        8.87      7.68 o 
   4   3  10       18.04       29.36      5.78 o 
   5   3  10        4.17        5.90      6.45 o 
   6   3  10        2.39        4.61      2.20 o 
   7   3  10       10.74       17.85      2.22 o 
   8   3  10       68.17       53.95      0.86 o 
  -6   4  10        7.00        9.22      6.93 o 
  -5   4  10       33.26       42.08      5.53 o 
  -4   4  10      272.98      259.77     18.32 o 
  -3   4  10        0.01       -0.11      0.07 o 
  -2   4  10       57.80       48.32      9.75 o 
  -1   4  10        8.80       13.12      2.38 o 
   0   4  10       10.85       14.55      1.48 o 
   1   4  10        0.06        0.22      0.66 o 
   2   4  10        0.00        0.52      1.20 o 
   3   4  10        5.15        8.39      1.60 o 
   4   4  10        1.72        1.03      0.71 o 
   5   4  10      121.38      117.77      2.93 o 
   6   4  10       14.05       12.33      0.76 o 
   7   4  10       13.81       12.55      2.12 o 
   8   4  10        0.00       -0.09      0.06 o 
  -6   5  10       95.01       87.74      4.59 o 
  -5   5  10       28.31       31.42      5.37 o 
  -4   5  10        0.47        2.07      1.31 o 
  -3   5  10      183.30      207.26      7.12 o 
  -2   5  10       62.17       57.95      7.54 o 
  -1   5  10      308.68      281.14     10.39 o 
   0   5  10       69.48       72.74      6.48 o 
   1   5  10      177.32      181.04      7.04 o 
   2   5  10      291.26      281.74      4.91 o 
   3   5  10       26.48       43.92      9.28 o 
   4   5  10        3.18        5.01      2.17 o 
   5   5  10        2.45       15.13      8.01 o 
   6   5  10      289.86      300.08     11.00 o 
   7   5  10        1.66        1.92      4.91 o 
   8   5  10        6.07       12.46      8.15 o 
  -6   6  10        0.45        0.68      0.69 o 
  -5   6  10        1.55        2.37      1.39 o 
  -4   6  10       31.45       46.83      9.80 o 
  -3   6  10        0.26        3.24      2.51 o 
  -2   6  10      198.94      178.33      2.88 o 
  -1   6  10       96.03       87.48      3.83 o 
   0   6  10      559.19      509.62      3.28 o 
   1   6  10       10.11       23.70      7.94 o 
   2   6  10        5.02        9.67      8.75 o 
   3   6  10        6.46       15.95     10.73 o 
   4   6  10       87.15       75.15      4.25 o 
   5   6  10        4.60        6.19      6.43 o 
   6   6  10      121.80      141.68     10.82 o 
   7   6  10        0.00       -0.03      0.12 o 
   8   6  10        0.17        0.07      0.36 o 
  -6   7  10        7.70       11.15     10.09 o 
  -5   7  10      333.52      274.81      7.88 o 
  -4   7  10      244.19      256.99      8.37 o 
  -3   7  10      135.90      166.52      7.07 o 
  -2   7  10      251.06      241.29      8.93 o 
  -1   7  10       44.82       41.45      3.24 o 
   0   7  10      161.35      197.32      7.37 o 
   1   7  10        0.55        0.24      0.15 o 
   2   7  10       22.25       28.06      3.46 o 
   3   7  10       96.26       92.74      9.12 o 
   4   7  10        6.35       19.64      6.95 o 
   5   7  10        3.22        7.96      6.40 o 
   6   7  10       26.66       36.71      9.51 o 
   7   7  10       15.15       20.21      2.15 o 
  -5   8  10        0.78        3.76      2.15 o 
  -4   8  10        0.17        0.18      0.21 o 
  -3   8  10        1.22        2.91      2.49 o 
  -2   8  10      189.21      191.74      6.30 o 
  -1   8  10      118.95      132.51     10.71 o 
   0   8  10      539.51      495.56      9.74 o 
   1   8  10        0.61        1.13      0.54 o 
   2   8  10      777.08      685.23     22.83 o 
   3   8  10       24.03       28.81      6.02 o 
   4   8  10       19.89       28.87      6.01 o 
   5   8  10        0.18        0.65      1.03 o 
   6   8  10       44.20       48.09      4.63 o 
   7   8  10       20.03       28.12      5.40 o 
  -5   9  10        3.97        6.07      1.96 o 
  -4   9  10        7.32       11.10     10.01 o 
  -3   9  10        8.81       16.58      2.51 o 
  -2   9  10        1.83        2.74      2.43 o 
  -1   9  10       62.66       58.75      4.88 o 
   0   9  10       43.29       63.87      9.35 o 
   1   9  10        4.39        5.94      6.74 o 
   2   9  10      117.72      109.29      6.52 o 
   3   9  10       48.79       56.10      5.56 o 
   4   9  10      486.06      403.50      6.84 o 
   5   9  10      279.01      252.41     16.96 o 
   6   9  10       42.55       44.09      4.38 o 
   7   9  10       70.44       77.94     11.19 o 
  -5  10  10        0.68        0.97      0.89 o 
  -4  10  10       98.11       73.34      9.83 o 
  -3  10  10        5.24       10.33      8.42 o 
  -2  10  10       13.57       14.04      1.11 o 
  -1  10  10       23.82       29.01      4.58 o 
   0  10  10        4.74        7.99      5.10 o 
   1  10  10       29.51       28.40      1.19 o 
   2  10  10       25.88       33.77      3.88 o 
   3  10  10        3.96        7.10      4.60 o 
   4  10  10      323.26      288.18     17.77 o 
   5  10  10        4.36        6.81      3.79 o 
   6  10  10      118.85      133.45     10.52 o 
  -4  11  10       41.56       47.28      4.51 o 
  -3  11  10        6.96       21.86      9.61 o 
  -2  11  10        1.37        5.08      3.48 o 
  -1  11  10       24.92       23.95      3.93 o 
   0  11  10      113.07      107.26      6.09 o 
   1  11  10        0.02       -0.18      0.13 o 
   2  11  10       37.50       31.01      8.66 o 
   3  11  10       21.81       36.02      9.07 o 
   4  11  10        0.80        4.29      2.63 o 
   5  11  10       39.22       36.15      4.80 o 
   6  11  10       67.97       63.96      3.34 o 
  -4  12  10        0.67        0.57      0.47 o 
  -3  12  10       62.31       65.05      5.63 o 
  -2  12  10        0.69        3.34      2.10 o 
  -1  12  10        6.70        9.44      6.14 o 
   0  12  10       10.88       24.37     10.11 o 
   1  12  10       26.26       39.47      7.81 o 
   2  12  10       11.46       35.35      9.12 o 
   3  12  10       19.05       31.41      6.83 o 
   4  12  10        3.47        9.57      1.97 o 
   5  12  10       40.69       32.77      5.87 o 
  -3  13  10       14.48       26.85      4.50 o 
  -2  13  10       49.42       42.06      5.36 o 
  -1  13  10        5.65        9.57      7.04 o 
   0  13  10        0.10        0.10      0.33 o 
   1  13  10        4.92        8.07      6.57 o 
   2  13  10        5.41        8.69      7.21 o 
   3  13  10       12.41       17.22      5.73 o 
   4  13  10        8.44        9.73      8.39 o 
  -1  14  10        3.19        5.32      3.49 o 
   0  14  10        0.62        1.10      0.61 o 
   1  14  10        2.87        6.54      6.36 o 
   2  14  10        2.16        5.27      3.41 o 
   3  14  10        4.21        8.13      6.08 o 
  -1  -4  11        0.11        0.71      0.77 o 
   0  -4  11       46.61       39.19      4.14 o 
   1  -4  11        5.65       12.07      8.26 o 
   2  -4  11       42.84       43.94      6.55 o 
   3  -4  11       14.54       39.05      9.25 o 
  -2  -3  11       13.64       17.44      3.16 o 
  -1  -3  11        2.76        7.14      6.93 o 
   0  -3  11       32.52       36.80      8.52 o 
   1  -3  11        4.58        9.41      0.90 o 
   2  -3  11        0.01        0.11      0.16 o 
   3  -3  11       14.36       22.04      3.76 o 
   4  -3  11       44.93       40.42      2.26 o 
   5  -3  11        0.19        2.91      2.82 o 
  -3  -2  11        7.69       12.06      7.96 o 
  -2  -2  11        0.08        1.11      1.19 o 
  -1  -2  11       22.85       23.12     11.24 o 
   0  -2  11       88.77       82.58      4.53 o 
   1  -2  11       24.44       30.42      7.83 o 
   2  -2  11        9.52       18.77      2.67 o 
   3  -2  11        5.53       10.02      7.22 o 
   4  -2  11       34.70       32.00      4.88 o 
   5  -2  11       28.16       32.62      2.54 o 
  -4  -1  11        9.65       10.35      1.65 o 
  -3  -1  11        0.77        1.85      3.02 o 
  -2  -1  11        0.00       -0.11      0.07 o 
  -1  -1  11       42.80       44.10      4.93 o 
   0  -1  11       18.10       33.43      8.40 o 
   1  -1  11       29.24       40.45      5.78 o 
   2  -1  11       49.71       46.81      2.30 o 
   3  -1  11       14.18       24.05      4.53 o 
   4  -1  11        1.27        4.25      2.57 o 
   5  -1  11        2.04        5.18      5.32 o 
   6  -1  11       18.84       23.08      1.53 o 
  -4   0  11      130.67      119.74      7.82 o 
  -3   0  11        1.72        4.16      2.73 o 
  -2   0  11        3.09        8.40      5.89 o 
  -1   0  11       17.36       18.32      5.18 o 
   0   0  11      102.15      102.43      8.13 o 
   1   0  11       16.80       15.32     10.01 o 
   2   0  11        0.29        1.03      1.19 o 
   3   0  11       14.92       17.46      3.36 o 
   4   0  11        4.10        9.05      7.30 o 
   5   0  11       47.66       50.06      5.54 o 
   6   0  11        0.19        0.20      0.10 o 
  -5   1  11       25.33       28.15      1.29 o 
  -4   1  11        0.05        0.15      0.15 o 
  -3   1  11        0.95        4.84      3.46 o 
  -2   1  11       49.86       65.63     10.50 o 
  -1   1  11        0.18        0.09      0.31 o 
   0   1  11        0.14        1.81      1.65 o 
   1   1  11       30.78       32.81      4.75 o 
   2   1  11      700.62      613.19      8.78 o 
   3   1  11       11.17       13.70      1.44 o 
   4   1  11       17.41       32.72      6.14 o 
   5   1  11       10.98       11.36      9.71 o 
   6   1  11        1.99        5.58      3.47 o 
   7   1  11       38.11       37.12      6.04 o 
  -5   2  11       46.31       48.21      5.72 o 
  -4   2  11        0.98        3.21      3.90 o 
  -3   2  11       70.31       74.43      5.94 o 
  -2   2  11      131.71      138.18      4.74 o 
  -1   2  11       64.58       68.85     10.23 o 
   0   2  11      128.69      142.43      5.74 o 
   1   2  11      138.39      143.39      7.19 o 
   2   2  11        0.50        4.34      3.35 o 
   3   2  11      341.95      315.81      2.16 o 
   4   2  11        0.65        4.58      3.22 o 
   5   2  11        3.46        4.65      2.42 o 
   6   2  11        0.43        2.23      1.94 o 
   7   2  11        1.41        3.07      3.68 o 
  -5   3  11       16.32       26.90      7.53 o 
  -4   3  11       23.04       28.61      7.59 o 
  -3   3  11       36.15       43.74      3.16 o 
  -2   3  11        2.10        5.28      3.90 o 
  -1   3  11        9.12       14.11      9.84 o 
   0   3  11      183.38      158.97      8.70 o 
   1   3  11       52.22       57.92      6.08 o 
   2   3  11       21.22       18.67      2.07 o 
   3   3  11       76.99       72.91      1.97 o 
   4   3  11       24.13       37.38      8.85 o 
   5   3  11       22.61       24.96      4.74 o 
   6   3  11       61.72       62.36      7.33 o 
   7   3  11        1.61        2.83      3.50 o 
  -5   4  11        6.11       11.98      9.32 o 
  -4   4  11      151.50      151.74      6.23 o 
  -3   4  11       93.99       89.15      5.56 o 
  -2   4  11       11.45       15.67      2.95 o 
  -1   4  11        0.34        1.32      1.25 o 
   0   4  11       22.60       22.37      3.25 o 
   1   4  11       16.44       17.85      7.41 o 
   2   4  11      125.59      156.28     11.27 o 
   3   4  11        6.87        8.76      6.46 o 
   4   4  11       76.70       70.11      2.84 o 
   5   4  11       32.63       36.10      2.08 o 
   6   4  11      161.27      123.34     12.89 o 
   7   4  11        4.09        7.86      5.39 o 
  -5   5  11      247.79      248.36      7.67 o 
  -4   5  11       78.93       82.99      8.23 o 
  -3   5  11       61.71       56.38      3.76 o 
  -2   5  11      244.29      233.73     10.31 o 
  -1   5  11      451.22      429.64     15.31 o 
   0   5  11      117.12      108.17      4.60 o 
   1   5  11      166.13      159.04      2.85 o 
   2   5  11        3.95        4.28      5.20 o 
   3   5  11        1.16        2.69      1.79 o 
   4   5  11        1.98        6.51      3.71 o 
   5   5  11        0.82        4.25      3.84 o 
   6   5  11        7.29        7.62      6.55 o 
   7   5  11       17.03       17.71      1.78 o 
  -5   6  11       63.22       73.06     10.17 o 
  -4   6  11       51.82       55.66      3.34 o 
  -3   6  11       21.84       33.70     11.43 o 
  -2   6  11      222.73      239.25      9.37 o 
  -1   6  11       76.51       77.45      6.40 o 
   0   6  11        5.87       16.41      3.34 o 
   1   6  11      569.19      483.41     34.26 o 
   2   6  11      145.71      124.63      7.02 o 
   3   6  11      314.02      272.86     27.28 o 
   4   6  11       97.68       90.75      8.88 o 
   5   6  11        1.73        3.96      4.91 o 
   6   6  11      126.54      140.62     10.92 o 
   7   6  11        0.09       -0.05      0.21 o 
  -5   7  11       39.58       38.39      4.50 o 
  -4   7  11       42.05       37.54      3.96 o 
  -3   7  11       30.38       32.46      7.38 o 
  -2   7  11       25.37       23.27      4.47 o 
  -1   7  11       91.83       86.97      6.08 o 
   0   7  11      101.53      100.99     20.39 o 
   1   7  11       79.53       71.74      2.95 o 
   2   7  11      222.08      202.37      5.72 o 
   3   7  11      500.61      461.06      9.52 o 
   4   7  11        5.79        7.80      5.94 o 
   5   7  11       54.93       60.85      5.16 o 
   6   7  11       71.30       59.84      6.59 o 
   7   7  11       41.89       46.50      9.60 o 
  -5   8  11        7.42        8.61      8.70 o 
  -4   8  11       15.98       20.58      3.02 o 
  -3   8  11       21.78       30.51      6.82 o 
  -2   8  11       21.25       26.98     10.72 o 
  -1   8  11       15.98       22.85      6.47 o 
   0   8  11       24.93       28.26      4.31 o 
   1   8  11       27.66       30.08      6.70 o 
   2   8  11      155.33      132.05     24.19 o 
   3   8  11       66.90       72.04     10.53 o 
   4   8  11        3.32        7.53      4.19 o 
   5   8  11        5.86        7.21      6.57 o 
   6   8  11        9.68       11.00      1.31 o 
   7   8  11       22.18       25.58      6.04 o 
  -4   9  11       81.30       67.20      2.46 o 
  -3   9  11       27.27       26.28      2.06 o 
  -2   9  11      280.57      262.06      8.73 o 
  -1   9  11       71.71       74.78      9.26 o 
   0   9  11        1.76        3.66      1.59 o 
   1   9  11        8.64       13.56      8.14 o 
   2   9  11      241.13      225.59     19.64 o 
   3   9  11        4.21        9.71      7.60 o 
   4   9  11       12.38       10.76     10.80 o 
   5   9  11        8.10        8.99      1.27 o 
   6   9  11        2.22        3.68      3.28 o 
  -4  10  11        2.31        5.52      5.02 o 
  -3  10  11       11.45       13.17      9.49 o 
  -2  10  11       13.89       11.66     10.16 o 
  -1  10  11       67.41       71.66      7.36 o 
   0  10  11       44.14       58.22      7.74 o 
   1  10  11        5.97        9.84      2.75 o 
   2  10  11        6.21        7.07      3.66 o 
   3  10  11        2.48        6.47      4.74 o 
   4  10  11       54.79       61.56      6.43 o 
   5  10  11        9.32       11.96     11.03 o 
   6  10  11       10.92       11.20      0.63 o 
  -4  11  11      125.07      109.10      8.49 o 
  -3  11  11        2.07        3.89      2.91 o 
  -2  11  11        0.01       -0.07      0.09 o 
  -1  11  11       10.34        9.92      0.94 o 
   0  11  11        0.02        0.04      0.21 o 
   1  11  11        5.41        9.35      5.21 o 
   2  11  11       14.21       19.06      3.66 o 
   3  11  11        9.09       20.14      7.01 o 
   4  11  11        2.26        3.09      2.49 o 
   5  11  11        1.34        4.83      2.25 o 
   6  11  11       30.61       28.69      3.20 o 
  -3  12  11        0.54        1.85      1.09 o 
  -2  12  11        7.47       10.30      6.42 o 
  -1  12  11        0.02       -0.01      0.16 o 
   0  12  11       67.40       71.42     10.63 o 
   1  12  11        1.30        3.10      3.55 o 
   2  12  11       79.07       72.69      5.77 o 
   3  12  11        2.17        2.49      4.39 o 
   4  12  11       17.77       27.50      2.72 o 
   5  12  11        4.88       11.09      7.82 o 
  -2  13  11        7.80        8.23      0.65 o 
  -1  13  11        0.53        2.15      1.21 o 
   0  13  11       23.54       31.82      3.98 o 
   1  13  11        2.72        5.63      3.92 o 
   2  13  11       34.25       41.43      9.21 o 
   3  13  11        0.52        0.03      0.66 o 
   4  13  11       25.43       22.18      0.77 o 
  -1  14  11        1.44        2.03      1.61 o 
   0  14  11        0.89        0.91      0.33 o 
   1  14  11        0.07       -0.04      0.25 o 
   2  14  11        0.83        2.20      1.06 o 
   3  14  11        2.87        5.42      3.39 o 
   0  -3  12       12.88       22.56      4.22 o 
   1  -3  12       43.13       59.79      8.51 o 
   2  -3  12        0.90        2.07      1.95 o 
   3  -3  12       22.84       36.02      5.17 o 
  -2  -2  12       33.92       36.73      6.77 o 
  -1  -2  12       23.68       28.77      4.48 o 
   0  -2  12        5.90        8.31      7.50 o 
   1  -2  12       55.93       56.71      5.56 o 
   2  -2  12       51.77       39.90      8.57 o 
   3  -2  12       93.86       91.29      6.95 o 
   4  -2  12       18.76       15.87      1.13 o 
  -3  -1  12       52.98       55.60      6.77 o 
  -2  -1  12       36.04       39.32      4.04 o 
  -1  -1  12        0.80        3.55      2.10 o 
   0  -1  12        8.75       13.36     10.99 o 
   1  -1  12        4.62        7.91      6.26 o 
   2  -1  12        0.05       -0.05      0.21 o 
   3  -1  12        8.14       13.37      9.50 o 
   4  -1  12        1.01        4.60      3.63 o 
   5  -1  12       45.50       35.30      6.93 o 
  -3   0  12       55.16       51.72      5.59 o 
  -2   0  12       46.52       57.09     11.34 o 
  -1   0  12       35.56       33.60     10.52 o 
   0   0  12        0.02        0.11      0.24 o 
   1   0  12       83.52       78.93      6.70 o 
   2   0  12       16.53       28.63     10.36 o 
   3   0  12       98.62       92.80      6.53 o 
   4   0  12        4.24        5.34      5.20 o 
   5   0  12       13.34       18.76      2.43 o 
  -4   1  12        2.17        4.18      3.21 o 
  -3   1  12       46.07       38.89      1.57 o 
  -2   1  12        9.72       17.83      3.24 o 
  -1   1  12       61.56       63.64      4.42 o 
   0   1  12        0.15        1.25      1.76 o 
   1   1  12       67.07       63.67      4.22 o 
   2   1  12       75.13       65.92      1.48 o 
   3   1  12        6.34        8.18      1.03 o 
   4   1  12       13.48       19.84      2.57 o 
   5   1  12       45.86       51.21      8.92 o 
   6   1  12        1.53        1.95      2.98 o 
  -4   2  12       20.05       29.17      4.88 o 
  -3   2  12       36.22       29.35      4.01 o 
  -2   2  12       13.70       31.78      8.43 o 
  -1   2  12        0.10        0.03      0.20 o 
   0   2  12       63.56       54.47      4.51 o 
   1   2  12       13.04       14.06      3.27 o 
   2   2  12       90.72       87.66      2.96 o 
   3   2  12        0.03       -0.08      0.06 o 
   4   2  12       99.63       92.79      3.85 o 
   5   2  12       56.35       50.85      3.68 o 
   6   2  12       26.92       24.67      1.23 o 
  -4   3  12       13.55       11.89      1.24 o 
  -3   3  12      154.88      124.98      1.71 o 
  -2   3  12       17.28       28.87      5.72 o 
  -1   3  12        1.01        1.27      1.01 o 
   0   3  12      127.75      135.68      3.31 o 
   1   3  12       79.96       79.97      4.11 o 
   2   3  12        0.25        1.03      1.09 o 
   3   3  12      375.89      370.82      8.33 o 
   4   3  12        3.26        6.00      5.52 o 
   5   3  12       10.27       15.17      1.46 o 
   6   3  12       17.92       31.41      5.49 o 
  -4   4  12       14.96       14.31      3.97 o 
  -3   4  12       54.74       57.24      8.33 o 
  -2   4  12      108.34       98.45      9.22 o 
  -1   4  12       31.19       28.68      1.92 o 
   0   4  12      415.06      377.36      8.35 o 
   1   4  12      261.57      279.08      7.65 o 
   2   4  12      818.36      716.01      6.52 o 
   3   4  12        9.35       19.69      3.28 o 
   4   4  12      100.47       96.93      5.61 o 
   5   4  12        1.63        6.99      5.17 o 
   6   4  12       14.75       28.12      5.85 o 
   7   4  12        1.17        3.82      2.78 o 
  -4   5  12        0.16        0.04      0.07 o 
  -3   5  12       28.24       33.83      7.24 o 
  -2   5  12       15.05       24.40      3.87 o 
  -1   5  12      347.99      326.11      4.52 o 
   0   5  12       98.04      100.90     10.43 o 
   1   5  12       50.51       50.81      2.76 o 
   2   5  12      314.63      305.12      4.63 o 
   3   5  12       76.80       68.27      4.40 o 
   4   5  12        0.75        1.32      1.28 o 
   5   5  12       87.39       81.22      7.89 o 
   6   5  12        1.36        3.02      2.18 o 
   7   5  12        0.02        0.19      0.39 o 
  -4   6  12        4.20        9.18      8.99 o 
  -3   6  12       30.27       25.84      0.78 o 
  -2   6  12       28.87       41.99      7.89 o 
  -1   6  12        0.29        2.21      1.49 o 
   0   6  12        0.60        0.22      0.41 o 
   1   6  12       93.00       80.42      3.82 o 
   2   6  12       21.66       38.97      9.21 o 
   3   6  12       11.84       14.63      1.86 o 
   4   6  12      110.96      112.20      5.83 o 
   5   6  12       32.17       31.02     10.18 o 
   6   6  12        0.16        1.29      1.02 o 
   7   6  12       22.42       22.39      0.98 o 
  -4   7  12       19.16       37.62      8.27 o 
  -3   7  12        2.75        7.20      4.39 o 
  -2   7  12      117.32      120.05      9.10 o 
  -1   7  12       70.63       62.62      4.29 o 
   0   7  12        1.70        4.41      3.05 o 
   1   7  12      230.15      237.86     16.92 o 
   2   7  12       91.88       82.00      1.73 o 
   3   7  12        0.48        1.85      2.55 o 
   4   7  12        0.46        0.39      0.64 o 
   5   7  12       24.64       29.83      6.50 o 
   6   7  12       21.84       26.81      9.31 o 
  -4   8  12        1.65        4.78      3.97 o 
  -3   8  12        6.53       11.23      8.72 o 
  -2   8  12       53.57       48.90      6.24 o 
  -1   8  12       70.29       62.29      3.83 o 
   0   8  12       10.73       12.58      8.68 o 
   1   8  12       15.66       33.76      7.32 o 
   2   8  12       10.32       11.62      6.14 o 
   3   8  12       35.49       37.53      4.03 o 
   4   8  12        0.02       -0.07      0.16 o 
   5   8  12       50.86       58.51      8.86 o 
   6   8  12        2.20        4.43      8.54 o 
  -4   9  12       16.17       17.81      6.97 o 
  -3   9  12       42.80       42.91      5.59 o 
  -2   9  12       36.60       38.91      5.46 o 
  -1   9  12       71.46       63.79      7.43 o 
   0   9  12        3.28        7.41      6.35 o 
   1   9  12        0.07       -0.01      0.13 o 
   2   9  12        4.02        6.09      6.97 o 
   3   9  12        3.30        4.42      3.60 o 
   4   9  12        5.51        8.08      4.37 o 
   5   9  12        1.21        3.45      1.79 o 
   6   9  12        4.98        7.63      5.86 o 
  -3  10  12        2.75        5.58      3.47 o 
  -2  10  12        0.07        0.13      0.15 o 
  -1  10  12       33.66       34.69      6.38 o 
   0  10  12        3.27        9.85      7.75 o 
   1  10  12       19.25       22.86      1.35 o 
   2  10  12       25.00       34.36      7.31 o 
   3  10  12        3.60        4.39      4.56 o 
   4  10  12        7.17       10.58      8.31 o 
   5  10  12        1.05        3.13      2.87 o 
   6  10  12       10.00       14.02      3.60 o 
  -3  11  12       85.49       77.46      2.26 o 
  -2  11  12        6.90       12.61      8.62 o 
  -1  11  12       30.06       40.62      6.25 o 
   0  11  12        9.37       12.99      9.18 o 
   1  11  12       18.32       20.76      6.76 o 
   2  11  12        4.12        6.97      5.78 o 
   3  11  12       18.37       34.98      7.98 o 
   4  11  12       16.91       22.18      2.67 o 
   5  11  12        1.61        4.99      3.36 o 
  -2  12  12        4.50        8.90      6.75 o 
  -1  12  12       16.83       31.03      7.36 o 
   0  12  12       79.47       68.80     10.20 o 
   1  12  12        1.13        3.02      2.86 o 
   2  12  12        0.01        0.01      0.15 o 
   3  12  12        2.36        4.69      2.38 o 
   4  12  12        0.03       -0.05      0.25 o 
  -1  13  12       27.65       41.79      6.91 o 
   0  13  12       54.96       49.66      4.86 o 
   1  13  12       12.91       12.22      0.47 o 
   2  13  12        2.96        4.29      2.79 o 
   3  13  12       11.71       16.23     11.21 o 
  -1  -1  13        0.10        0.17      0.24 o 
   0  -1  13        1.93        6.15      4.86 o 
   1  -1  13        7.98        6.39      3.07 o 
   2  -1  13       50.56       55.74      6.21 o 
   3  -1  13        7.00        7.55      5.33 o 
  -2   0  13       15.18       15.99      4.58 o 
  -1   0  13       11.62       11.27      1.14 o 
   0   0  13       12.43       19.48      2.20 o 
   1   0  13        3.59        3.61      2.19 o 
   2   0  13        2.20        4.05      1.71 o 
   3   0  13        5.34        7.85      6.66 o 
   4   0  13       21.15       22.50      8.97 o 
  -2   1  13        2.85        7.52      3.94 o 
  -1   1  13      101.49      101.06      7.52 o 
   0   1  13       26.15       23.81      8.98 o 
   1   1  13       71.20       77.54      6.77 o 
   2   1  13       19.01       31.03      8.81 o 
   3   1  13       32.84       33.36      4.50 o 
   4   1  13        1.35        5.00      4.22 o 
   5   1  13       20.70       28.13      5.24 o 
  -3   2  13        6.77       10.84      9.56 o 
  -2   2  13        0.03       -0.14      0.16 o 
  -1   2  13        0.25        1.87      2.37 o 
   0   2  13       12.51       23.16      5.21 o 
   1   2  13       57.77       65.86      9.26 o 
   2   2  13       16.78       21.72      8.41 o 
   3   2  13      115.85      111.19      6.20 o 
   4   2  13       77.75       82.13      6.75 o 
   5   2  13        6.95       11.11      7.85 o 
  -3   3  13        4.13        6.93      6.26 o 
  -2   3  13        0.20        0.53      0.42 o 
  -1   3  13       40.10       46.84      3.29 o 
   0   3  13       44.44       43.04      3.81 o 
   1   3  13        0.32        1.33      1.12 o 
   2   3  13        0.07        0.07      0.21 o 
   3   3  13        5.15        6.89      5.71 o 
   4   3  13        0.13       -0.03      0.26 o 
   5   3  13        8.68       11.29      9.33 o 
   6   3  13        0.18        0.13      0.15 o 
  -3   4  13        2.07        4.63      4.96 o 
  -2   4  13       13.19       11.47      0.72 o 
  -1   4  13        5.13        9.38      5.87 o 
   0   4  13       25.56       32.06      5.80 o 
   1   4  13        0.46        0.21      1.16 o 
   2   4  13       55.83       51.85      7.82 o 
   3   4  13        3.55        6.04      7.72 o 
   4   4  13        6.54        9.87      8.31 o 
   5   4  13        0.61        0.78      0.51 o 
   6   4  13        6.84       10.89      9.01 o 
  -3   5  13       10.94       10.80      0.58 o 
  -2   5  13        0.71        3.36      1.62 o 
  -1   5  13        1.40        4.76      4.22 o 
   0   5  13       23.89       23.59      3.34 o 
   1   5  13        3.86        6.52      5.79 o 
   2   5  13        1.88        3.10      1.84 o 
   3   5  13        3.46        6.97      4.14 o 
   4   5  13       18.28       30.77      7.22 o 
   5   5  13       20.36       29.50     10.57 o 
   6   5  13        2.74        5.34      3.21 o 
  -3   6  13        6.39        9.93      6.88 o 
  -2   6  13        9.51       19.04      3.23 o 
  -1   6  13       30.21       33.50      3.78 o 
   0   6  13        7.76       13.60     11.02 o 
   1   6  13       20.39       27.32      5.00 o 
   2   6  13        1.89        4.62      3.45 o 
   3   6  13       25.38       31.02      3.36 o 
   4   6  13       76.38       68.40      7.24 o 
   5   6  13       10.21       16.11     11.50 o 
   6   6  13        0.01        0.19      0.32 o 
  -3   7  13       17.84       40.35     10.05 o 
  -2   7  13       12.34       13.48      1.34 o 
  -1   7  13        5.97        8.59      6.50 o 
   0   7  13       30.51       47.14     10.13 o 
   1   7  13        2.32        7.03      5.40 o 
   2   7  13       47.92       40.53      6.55 o 
   3   7  13       96.53       96.26     11.16 o 
   4   7  13       25.90       25.84      2.20 o 
   5   7  13       21.70       25.39      3.00 o 
   6   7  13       83.38       83.30      7.35 o 
  -3   8  13        8.43       11.14      1.24 o 
  -2   8  13        7.16        9.97      6.31 o 
  -1   8  13        5.47        8.63      7.82 o 
   0   8  13       87.06       71.75      3.40 o 
   1   8  13       27.61       38.61      8.09 o 
   2   8  13       30.22       46.82      8.92 o 
   3   8  13        8.39        9.47      7.30 o 
   4   8  13       16.18       27.35      5.61 o 
   5   8  13        2.31        7.22      4.83 o 
   6   8  13       34.42       33.51      6.57 o 
  -3   9  13       11.62       20.25      4.59 o 
  -2   9  13       39.71       38.88      1.19 o 
  -1   9  13      114.45       94.32      3.50 o 
   0   9  13       65.79       56.47      5.41 o 
   1   9  13        6.10       13.48     10.57 o 
   2   9  13        2.06        5.43      4.76 o 
   3   9  13        8.19        9.96      6.95 o 
   4   9  13        4.72        9.63      7.43 o 
   5   9  13        1.70        6.35      3.85 o 
  -2  10  13        1.04        4.42      3.00 o 
  -1  10  13        0.25        0.15      0.19 o 
   0  10  13       71.08       69.28      4.13 o 
   1  10  13        6.11        7.58      6.25 o 
   2  10  13        6.31       10.60      7.16 o 
   3  10  13       32.76       44.65      5.52 o 
   4  10  13        3.05        6.75      3.36 o 
   5  10  13        2.23        4.96      2.72 o 
  -2  11  13       69.47       65.01     10.44 o 
  -1  11  13       47.24       51.29      5.53 o 
   0  11  13       11.31       11.92      1.90 o 
   1  11  13        6.63       10.27      8.92 o 
   2  11  13        4.90        8.52      4.91 o 
   3  11  13       12.14       17.63      3.87 o 
   4  11  13        1.50        3.52      3.73 o 
  -1  12  13        0.06        0.96      0.51 o 
   0  12  13       16.61       23.19      9.04 o 
   1  12  13        0.30        0.86      0.93 o 
   2  12  13        0.51        1.50      0.70 o 
   3  12  13        1.81        3.68      2.67 o 
   1  13  13        0.11        0.24      0.10 o 
   2  13  13        3.59        3.77      2.49 o 
   0   1  14       11.82       15.95      1.33 o 
   1   1  14        0.00       -0.10      0.07 o 
   2   1  14        0.91        1.52      0.46 o 
   3   1  14      105.12      102.54      8.97 o 
  -1   2  14        0.02        0.36      0.17 o 
   0   2  14       22.50       37.72      8.68 o 
   1   2  14       22.03       32.49      5.54 o 
   2   2  14       77.18       78.51      5.83 o 
   3   2  14        1.74        2.25      4.46 o 
   4   2  14       13.28       19.18      2.41 o 
  -2   3  14        9.32        8.01     10.09 o 
  -1   3  14       47.04       54.75      8.15 o 
   0   3  14       18.63       27.35      8.58 o 
   1   3  14       33.31       30.76      7.03 o 
   2   3  14        4.65        6.93      8.09 o 
   3   3  14        1.24        1.10      0.60 o 
   4   3  14       64.67       67.08      7.71 o 
  -2   4  14        6.31        8.52      7.16 o 
  -1   4  14        7.17        9.70     10.59 o 
   0   4  14        0.32        0.18      0.10 o 
   1   4  14       10.51       13.06      5.57 o 
   2   4  14        0.07        0.38      0.21 o 
   3   4  14      141.49      127.70     25.31 o 
   4   4  14       49.14       64.93     10.75 o 
   5   4  14        8.58       12.92      9.30 o 
  -2   5  14        6.98        5.72      7.39 o 
  -1   5  14        0.14        1.15      2.12 o 
   0   5  14        0.93        3.80      2.19 o 
   1   5  14       92.04       80.16      5.93 o 
   2   5  14       28.85       34.78      4.03 o 
   3   5  14        2.06        5.28      2.71 o 
   4   5  14        2.41        5.54      1.87 o 
   5   5  14       74.70       71.14      5.99 o 
  -2   6  14       19.69       23.57      1.50 o 
  -1   6  14        3.44        5.51      6.61 o 
   0   6  14        6.26        8.16     10.08 o 
   1   6  14       74.28       79.10      7.33 o 
   2   6  14       75.39       66.48      1.07 o 
   3   6  14        0.01       -0.05      0.03 o 
   4   6  14       57.90       52.13      4.62 o 
   5   6  14       14.05       21.85      3.44 o 
  -2   7  14        1.18        2.19      0.94 o 
  -1   7  14        0.10        0.41      0.44 o 
   0   7  14       19.39       23.17      4.13 o 
   1   7  14        2.05        6.31      3.79 o 
   2   7  14        8.15       11.13      8.69 o 
   3   7  14       34.37       31.12      1.04 o 
   4   7  14        1.32        4.15      2.29 o 
   5   7  14        0.64        2.15      1.16 o 
  -2   8  14       67.75       78.66     10.32 o 
  -1   8  14        1.86        4.13      3.45 o 
   0   8  14       14.83       25.69      3.96 o 
   1   8  14      115.32      111.77      7.37 o 
   2   8  14       33.06       35.93      3.78 o 
   3   8  14       21.74       38.93      7.85 o 
   4   8  14        0.01        0.27      0.26 o 
   5   8  14       13.32       11.99      2.55 o 
  -2   9  14        6.46        9.18      5.78 o 
  -1   9  14       16.33       29.05      7.44 o 
   0   9  14        8.89       12.70      7.99 o 
   1   9  14       22.60       43.00      9.19 o 
   2   9  14       17.49       33.51      7.20 o 
   3   9  14      125.03      131.83      4.15 o 
   4   9  14       98.68       80.62      3.29 o 
  -1  10  14       27.65       26.35      2.23 o 
   0  10  14       92.15       92.50      7.12 o 
   1  10  14        6.99       11.17      9.76 o 
   2  10  14       11.26       14.77      9.35 o 
   3  10  14        1.83        4.76      2.85 o 
   4  10  14       54.72       46.64      0.53 o 
   0  11  14       57.92       61.47      7.30 o 
   1  11  14        2.59        4.39      2.19 o 
   2  11  14       17.15       18.04      8.87 o 
   3  11  14        5.55        4.30      8.58 o 
   0   4  15       58.62       63.09      7.02 o 
   1   4  15      107.22      100.59      6.03 o 
   2   4  15        9.91       14.67      8.37 o 
   3   4  15       34.44       49.84      8.89 o 
   0   5  15       38.28       37.72      7.09 o 
   1   5  15        6.40       11.10      7.41 o 
   2   5  15       20.66       37.27      8.01 o 
   3   5  15       16.94       41.22     10.26 o 
   0   6  15       95.13       91.10      4.57 o 
   1   6  15       27.78       27.38      3.11 o 
   2   6  15        6.21        8.11      7.06 o 
   3   6  15       11.25       11.38     10.59 o 
   0   7  15       24.02       25.98      5.41 o 
   1   7  15       38.14       39.40      4.04 o 
   2   7  15       53.15       53.50      3.31 o 
   3   7  15        0.16        0.27      0.18 o 
   0   8  15        2.61        7.51      5.46 o 
   1   8  15       20.45       36.87      7.51 o 
   2   8  15       59.85       55.43      8.65 o 
   3   8  15        6.97        6.60      0.84 o 
   0   9  15       14.57       26.27      4.39 o 
   1   9  15       14.81       13.07      5.78 o 
   2   9  15        0.07       -0.03      0.21 o 
   3   9  15       50.96       44.03      1.68 o 
                                                 
